# Supplementary material for: Triaqua­chlorido[3-dimethyl­amino-1-(2-pyrid­yl)prop-2-en-1-one-κN 1]manganese(II) chloride
Source: Acta Crystallogr Sect E Struct Rep Online. 2009 Jul 1;65(Pt 8):m855. doi: 10.1107/S1600536809024192 (PMC2977233; doi:10.1107/S1600536809024192)
Supplement: Supplementary file 1 [file e-65-0m855-sup1.cif]

##############################################################################
###                                                                        ###
###        Electronic paper (Acta Crystallographica Section E)             ###
###                                                                        ###
##############################################################################
#                                                                            #
# This CIF contains the data in a paper accepted for publication in Acta     #
# Crystallographica Section E. It conforms to the requirements of Notes      #
# for Authors for Section E, and has been peer reviewed under the auspices   #
# of the IUCr Commission on Journals.                                        #
#                                                                            #
# Full details of the Crystallographic Information File format               #
# are given in the paper "The Crystallographic Information File (CIF):       #
# a New Standard Archive File for Crystallography" by S. R. Hall, F. H.      #
# Allen and I. D. Brown [Acta Cryst. (1991), A47, 655-685].                  #
#                                                                            #
# The current version of the core CIF dictionary is obtainable from          #
# ftp://ftp.iucr.org/pub/cif_core.dic. The current version number is 2.4.    #
#                                                                            #
# Software is freely available for graphical display of the structure(s) in  #
# this CIF.  For information consult the CIF home page http://www.iucr.org/  #
# cif/home.html                                                              #
#                                                                            #
# This file may be used for bona fide research purposes within the           #
# scientific community so long as proper attribution is given to the journal # 
# article from which it was obtained.                                        #
#                                                                            #
##############################################################################
                                             
data_I
_audit_creation_method     SHELXL-97
_chemical_name_systematic
;
Triaquachlorido[3-dimethylamino-1-(2-pyridyl)prop-2-en-1-one-
\k<i>N</i>^1^]manganese(II) chloride
;
_chemical_name_common     ?
_chemical_formula_moiety     ' C10 H18 Cl Mn N2 O4 +, Cl -'
_chemical_formula_sum     'C10 H18 Cl2 Mn N2 O4'
_chemical_formula_iupac     '[Mn Cl (C10 H12 N2 O) (H2 O)3] Cl'
_chemical_formula_weight     356.10
_chemical_melting_point     ?
_symmetry_cell_setting     triclinic
_symmetry_space_group_name_H-M     'P -1'
_symmetry_space_group_name_Hall     '-P 1'
loop_
    _symmetry_equiv_pos_as_xyz
    'x, y, z'
    '-x, -y, -z'
_cell_length_a     8.7039(17)
_cell_length_b     9.3247(18)
_cell_length_c     10.1407(19)
_cell_angle_alpha     98.029(4)
_cell_angle_beta     98.036(4)
_cell_angle_gamma     107.357(3)
_cell_volume     763.4(3)
_cell_formula_units_Z     2
_cell_measurement_reflns_used     956
_cell_measurement_theta_min     2.33
_cell_measurement_theta_max     27.94
_cell_measurement_temperature     291(2)
_exptl_crystal_description     block
_exptl_crystal_colour     colourless
_exptl_crystal_size_max     0.30
_exptl_crystal_size_mid     0.20
_exptl_crystal_size_min     0.20
_exptl_crystal_density_diffrn     1.549
_exptl_crystal_density_meas     ?
_exptl_crystal_density_method     'not measured'
_exptl_crystal_F_000     366
_exptl_absorpt_coefficient_mu     1.224
_exptl_absorpt_correction_type     multi-scan
_exptl_absorpt_process_details     '(SADABS; Bruker, 2000)'
_exptl_absorpt_correction_T_min     0.7103
_exptl_absorpt_correction_T_max     0.7919
_exptl_special_details
;
The structure was solved by direct methods (Bruker, 2000) and successive
difference Fourier syntheses.
;
_diffrn_ambient_temperature     291(2)
_diffrn_radiation_type     MoK\a
_diffrn_radiation_wavelength     0.71073
_diffrn_radiation_source     'fine-focus sealed tube'
_diffrn_radiation_monochromator     graphite
_diffrn_measurement_device_type     'Bruker SMART CCD area-detector'
_diffrn_measurement_method     '\f and \w'
_diffrn_detector_area_resol_mean     ?
_diffrn_reflns_number     3838
_diffrn_reflns_av_R_equivalents     0.0256
_diffrn_reflns_av_sigmaI/netI     0.0797
_diffrn_reflns_theta_min     2.07
_diffrn_reflns_theta_max     25.00
_diffrn_reflns_theta_full     25.00
_diffrn_measured_fraction_theta_max     0.984
_diffrn_measured_fraction_theta_full     0.984
_diffrn_reflns_limit_h_min     -8
_diffrn_reflns_limit_h_max     10
_diffrn_reflns_limit_k_min     -10
_diffrn_reflns_limit_k_max     11
_diffrn_reflns_limit_l_min     -12
_diffrn_reflns_limit_l_max     7
_diffrn_standards_number     ?
_diffrn_standards_interval_count     ?
_diffrn_standards_interval_time     ?
_diffrn_standards_decay_%     ?
_refine_special_details
;
Refinement of <i>F</i>^2^ against ALL reflections. The weighted <i>R</i>-factor
<i>wR</i> and goodness of fit <i>S</i> are based on <i>F</i>^2^, conventional
<i>R</i>-factors <i>R</i> are based on <i>F</i>, with <i>F</i> set to zero for
negative <i>F</i>^2^. The threshold expression of <i>F</i>^2^ >
\s(<i>F</i>^2^) is used only for calculating <i>R</i>-factors(gt) <i>etc</i>.
and is not relevant to the choice of reflections for refinement.
<i>R</i>-factors based on <i>F</i>^2^ are statistically about twice as large
as those based on <i>F</i>, and <i>R</i>- factors based on ALL data will be
even larger.
;
_reflns_number_total     2647
_reflns_number_gt     1898
_reflns_threshold_expression     I>2\s(I)
_refine_ls_structure_factor_coef     Fsqd
_refine_ls_matrix_type     full
_refine_ls_R_factor_all     0.0655
_refine_ls_R_factor_gt     0.0476
_refine_ls_wR_factor_gt     0.0908
_refine_ls_wR_factor_ref     0.0960
_refine_ls_goodness_of_fit_ref     0.903
_refine_ls_restrained_S_all     0.903
_refine_ls_number_reflns     2647
_refine_ls_number_parameters     174
_refine_ls_number_restraints     0
_refine_ls_hydrogen_treatment     constr
_refine_ls_weighting_scheme     calc
_refine_ls_weighting_details
                 'calc w=1/[\s^2^(Fo^2^)+(0.0358P)^2^] where P=(Fo^2^+2Fc^2^)/3'
_atom_sites_solution_hydrogens     geom
_atom_sites_solution_primary     direct
_atom_sites_solution_secondary     difmap
_refine_ls_shift/su_max     0.000
_refine_ls_shift/su_mean     0.000
_refine_diff_density_max     0.373
_refine_diff_density_min     -0.359
_refine_ls_extinction_method     none
_refine_ls_extinction_coef     ?
loop_
    _atom_type_symbol
    _atom_type_description
    _atom_type_scat_dispersion_real
    _atom_type_scat_dispersion_imag
    _atom_type_scat_source
    'C' 'C' 0.0033 0.0016
                         'International Tables Vol C Tables 4.2.6.8 and 6.1.1.4'
    'H' 'H' 0.0000 0.0000
                         'International Tables Vol C Tables 4.2.6.8 and 6.1.1.4'
    'N' 'N' 0.0061 0.0033
                         'International Tables Vol C Tables 4.2.6.8 and 6.1.1.4'
    'O' 'O' 0.0106 0.0060
                         'International Tables Vol C Tables 4.2.6.8 and 6.1.1.4'
    'Cl' 'Cl' 0.1484 0.1585
                         'International Tables Vol C Tables 4.2.6.8 and 6.1.1.4'
    'Mn' 'Mn' 0.3368 0.7283
                         'International Tables Vol C Tables 4.2.6.8 and 6.1.1.4'
_computing_data_collection     'SMART (Bruker, 2000)'
_computing_cell_refinement     'SAINT (Bruker, 2000)'
_computing_data_reduction     'SAINT (Bruker, 2000)'
_computing_structure_solution     'SHELXS97 (Sheldrick, 2008)'
_computing_structure_refinement     'SHELXL97 (Sheldrick, 2008)'
_computing_molecular_graphics     'SHELXTL (Sheldrick, 2008)'
_computing_publication_material     'publCIF (Westrip, 2009)'
loop_
    _atom_site_type_symbol
    _atom_site_label
    _atom_site_fract_x
    _atom_site_fract_y
    _atom_site_fract_z
    _atom_site_U_iso_or_equiv
    _atom_site_adp_type
    _atom_site_calc_flag
    _atom_site_refinement_flags
    _atom_site_occupancy
    _atom_site_disorder_assembly
    _atom_site_disorder_group
    Mn Mn1 0.38327(7) 0.51169(6) 0.24526(6) 0.0323(2) Uani d . 1 . .
    Cl Cl1 0.18927(14) 0.33243(12) 0.05540(10) 0.0480(3) Uani d . 1 . .
    Cl Cl2 0.81678(13) 0.36167(13) 0.32531(11) 0.0498(3) Uani d . 1 . .
    N N1 0.3684(4) 0.7276(3) 0.1810(3) 0.0331(8) Uani d . 1 . .
    N N2 0.9228(4) 1.0462(4) 0.6561(3) 0.0379(9) Uani d . 1 . .
    O O1 0.5460(3) 0.7046(3) 0.4013(2) 0.0390(7) Uani d . 1 . .
    O O2 0.6042(3) 0.5194(3) 0.1505(3) 0.0602(9) Uani d . 1 . .
    H H2B 0.6189 0.5984 0.1148 0.072 Uiso d R 1 . .
    H H2C 0.6781 0.5474 0.2219 0.072 Uiso d R 1 . .
    O O3 0.1955(3) 0.4766(3) 0.3751(3) 0.0536(8) Uani d . 1 . .
    H H3B 0.2274 0.5420 0.4489 0.064 Uiso d R 1 . .
    H H3C 0.1121 0.4840 0.3255 0.064 Uiso d R 1 . .
    O O4 0.4698(3) 0.3588(3) 0.3523(2) 0.0391(7) Uani d . 1 . .
    H H4B 0.5335 0.4114 0.4257 0.047 Uiso d R 1 . .
    H H4C 0.5278 0.3238 0.3042 0.047 Uiso d R 1 . .
    C C1 0.2670(5) 0.7350(5) 0.0724(4) 0.0408(11) Uani d . 1 . .
    H H1 0.1950 0.6441 0.0189 0.049 Uiso calc R 1 . .
    C C2 0.2641(5) 0.8704(5) 0.0362(4) 0.0471(12) Uani d . 1 . .
    H H2A 0.1909 0.8712 -0.0396 0.056 Uiso calc R 1 . .
    C C3 0.3706(5) 1.0043(5) 0.1136(4) 0.0481(12) Uani d . 1 . .
    H H3A 0.3712 1.0979 0.0914 0.058 Uiso calc R 1 . .
    C C4 0.4769(5) 0.9982(4) 0.2251(4) 0.0415(11) Uani d . 1 . .
    H H4A 0.5509 1.0880 0.2787 0.050 Uiso calc R 1 . .
    C C5 0.4732(5) 0.8596(4) 0.2565(4) 0.0305(9) Uani d . 1 . .
    C C6 0.5787(5) 0.8396(4) 0.3796(3) 0.0303(9) Uani d . 1 . .
    C C7 0.7021(5) 0.9654(4) 0.4608(4) 0.0325(10) Uani d . 1 . .
    H H7 0.7174 1.0630 0.4420 0.039 Uiso calc R 1 . .
    C C8 0.8019(5) 0.9433(4) 0.5698(4) 0.0363(10) Uani d . 1 . .
    H H8 0.7799 0.8430 0.5831 0.044 Uiso calc R 1 . .
    C C9 0.9737(6) 1.2080(4) 0.6504(4) 0.0541(13) Uani d . 1 . .
    H H9A 0.9783 1.2201 0.5585 0.081 Uiso calc R 1 . .
    H H9B 1.0802 1.2584 0.7066 0.081 Uiso calc R 1 . .
    H H9C 0.8963 1.2523 0.6826 0.081 Uiso calc R 1 . .
    C C10 1.0158(5) 1.0020(5) 0.7672(4) 0.0507(12) Uani d . 1 . .
    H H10A 0.9657 0.8953 0.7675 0.076 Uiso calc R 1 . .
    H H10B 1.0157 1.0618 0.8523 0.076 Uiso calc R 1 . .
    H H10C 1.1267 1.0200 0.7543 0.076 Uiso calc R 1 . .
loop_
    _atom_site_aniso_label
    _atom_site_aniso_U_11
    _atom_site_aniso_U_22
    _atom_site_aniso_U_33
    _atom_site_aniso_U_12
    _atom_site_aniso_U_13
    _atom_site_aniso_U_23
    Mn1 0.0342(4) 0.0306(4) 0.0272(4) 0.0057(3) 0.0003(3) 0.0059(3)
    Cl1 0.0504(7) 0.0436(7) 0.0337(6) -0.0023(5) -0.0019(5) 0.0035(5)
    Cl2 0.0352(6) 0.0591(7) 0.0507(7) 0.0126(6) 0.0047(5) 0.0055(6)
    N1 0.037(2) 0.0306(18) 0.0264(18) 0.0074(16) -0.0017(15) 0.0038(15)
    N2 0.036(2) 0.037(2) 0.033(2) 0.0064(17) -0.0017(16) 0.0013(16)
    O1 0.0468(19) 0.0289(16) 0.0298(16) 0.0009(14) -0.0060(13) 0.0064(12)
    O2 0.052(2) 0.088(2) 0.0515(19) 0.0239(19) 0.0188(16) 0.0382(18)
    O3 0.0363(19) 0.077(2) 0.0376(18) 0.0129(17) 0.0030(14) -0.0036(15)
    O4 0.0437(18) 0.0388(16) 0.0350(16) 0.0152(14) 0.0051(13) 0.0061(13)
    C1 0.041(3) 0.042(3) 0.033(2) 0.009(2) -0.004(2) 0.006(2)
    C2 0.052(3) 0.055(3) 0.035(3) 0.022(3) -0.003(2) 0.015(2)
    C3 0.057(3) 0.042(3) 0.051(3) 0.021(2) 0.008(2) 0.019(2)
    C4 0.050(3) 0.030(2) 0.039(3) 0.007(2) 0.003(2) 0.008(2)
    C5 0.029(2) 0.035(2) 0.027(2) 0.0113(19) 0.0056(17) 0.0044(18)
    C6 0.033(2) 0.033(2) 0.023(2) 0.0069(19) 0.0096(17) 0.0018(18)
    C7 0.036(2) 0.029(2) 0.027(2) 0.0060(19) 0.0019(18) 0.0030(17)
    C8 0.035(3) 0.035(2) 0.033(2) 0.003(2) 0.0072(19) 0.0021(19)
    C9 0.054(3) 0.038(3) 0.057(3) 0.008(2) -0.003(2) -0.001(2)
    C10 0.046(3) 0.059(3) 0.039(3) 0.013(2) -0.007(2) 0.007(2)
_geom_special_details
;
All e.s.d.'s (except the e.s.d. in the dihedral angle between two l.s. planes)
are estimated using the full covariance matrix. The cell e.s.d.'s are taken
into account individually in the estimation of e.s.d.'s in distances, angles
and torsion angles; correlations between e.s.d.'s in cell parameters are only
used when they are defined by crystal symmetry. An approximate (isotropic)
treatment of cell e.s.d.'s is used for estimating e.s.d.'s involving l.s.
planes.
;
loop_
    _geom_bond_atom_site_label_1
    _geom_bond_atom_site_label_2
    _geom_bond_site_symmetry_2
    _geom_bond_distance
    _geom_bond_publ_flag
    Mn1 O4 . 2.150(2) ?
    Mn1 O1 . 2.192(2) ?
    Mn1 O3 . 2.217(3) ?
    Mn1 N1 . 2.234(3) ?
    Mn1 O2 . 2.253(3) ?
    Mn1 Cl1 . 2.4208(11) ?
    N1 C1 . 1.335(4) ?
    N1 C5 . 1.344(4) ?
    N2 C8 . 1.303(4) ?
    N2 C9 . 1.452(5) ?
    N2 C10 . 1.473(5) ?
    O1 C6 . 1.263(4) ?
    O2 H2B . 0.8500 ?
    O2 H2C . 0.8501 ?
    O3 H3B . 0.8500 ?
    O3 H3C . 0.8498 ?
    O4 H4B . 0.8500 ?
    O4 H4C . 0.8500 ?
    C1 C2 . 1.369(5) ?
    C1 H1 . 0.9300 ?
    C2 C3 . 1.366(5) ?
    C2 H2A . 0.9300 ?
    C3 C4 . 1.377(5) ?
    C3 H3A . 0.9300 ?
    C4 C5 . 1.366(5) ?
    C4 H4A . 0.9300 ?
    C5 C6 . 1.511(5) ?
    C6 C7 . 1.392(5) ?
    C7 C8 . 1.387(5) ?
    C7 H7 . 0.9300 ?
    C8 H8 . 0.9300 ?
    C9 H9A . 0.9600 ?
    C9 H9B . 0.9600 ?
    C9 H9C . 0.9600 ?
    C10 H10A . 0.9600 ?
    C10 H10B . 0.9600 ?
    C10 H10C . 0.9600 ?
loop_
    _geom_angle_atom_site_label_1
    _geom_angle_atom_site_label_2
    _geom_angle_atom_site_label_3
    _geom_angle_site_symmetry_1
    _geom_angle_site_symmetry_3
    _geom_angle
    _geom_angle_publ_flag
    O4 Mn1 O1 . . 89.04(9) ?
    O4 Mn1 O3 . . 84.40(11) ?
    O1 Mn1 O3 . . 89.54(10) ?
    O4 Mn1 N1 . . 160.52(10) ?
    O1 Mn1 N1 . . 72.14(10) ?
    O3 Mn1 N1 . . 100.02(12) ?
    O4 Mn1 O2 . . 81.56(10) ?
    O1 Mn1 O2 . . 86.99(11) ?
    O3 Mn1 O2 . . 165.59(10) ?
    N1 Mn1 O2 . . 92.22(11) ?
    O4 Mn1 Cl1 . . 100.99(7) ?
    O1 Mn1 Cl1 . . 169.97(8) ?
    O3 Mn1 Cl1 . . 91.26(8) ?
    N1 Mn1 Cl1 . . 97.88(8) ?
    O2 Mn1 Cl1 . . 94.59(8) ?
    C1 N1 C5 . . 118.0(3) ?
    C1 N1 Mn1 . . 125.2(3) ?
    C5 N1 Mn1 . . 116.8(2) ?
    C8 N2 C9 . . 123.4(3) ?
    C8 N2 C10 . . 120.5(3) ?
    C9 N2 C10 . . 116.1(3) ?
    C6 O1 Mn1 . . 120.2(2) ?
    Mn1 O2 H2B . . 103.2 ?
    Mn1 O2 H2C . . 99.5 ?
    H2B O2 H2C . . 104.5 ?
    Mn1 O3 H3B . . 111.7 ?
    Mn1 O3 H3C . . 103.7 ?
    H3B O3 H3C . . 112.7 ?
    Mn1 O4 H4B . . 107.9 ?
    Mn1 O4 H4C . . 106.9 ?
    H4B O4 H4C . . 106.9 ?
    N1 C1 C2 . . 123.0(4) ?
    N1 C1 H1 . . 118.5 ?
    C2 C1 H1 . . 118.5 ?
    C3 C2 C1 . . 118.8(4) ?
    C3 C2 H2A . . 120.6 ?
    C1 C2 H2A . . 120.6 ?
    C2 C3 C4 . . 118.8(4) ?
    C2 C3 H3A . . 120.6 ?
    C4 C3 H3A . . 120.6 ?
    C5 C4 C3 . . 119.7(4) ?
    C5 C4 H4A . . 120.1 ?
    C3 C4 H4A . . 120.1 ?
    N1 C5 C4 . . 121.8(3) ?
    N1 C5 C6 . . 114.0(3) ?
    C4 C5 C6 . . 124.2(3) ?
    O1 C6 C7 . . 124.3(3) ?
    O1 C6 C5 . . 115.6(3) ?
    C7 C6 C5 . . 120.1(3) ?
    C8 C7 C6 . . 119.1(4) ?
    C8 C7 H7 . . 120.4 ?
    C6 C7 H7 . . 120.4 ?
    N2 C8 C7 . . 127.8(4) ?
    N2 C8 H8 . . 116.1 ?
    C7 C8 H8 . . 116.1 ?
    N2 C9 H9A . . 109.5 ?
    N2 C9 H9B . . 109.5 ?
    H9A C9 H9B . . 109.5 ?
    N2 C9 H9C . . 109.5 ?
    H9A C9 H9C . . 109.5 ?
    H9B C9 H9C . . 109.5 ?
    N2 C10 H10A . . 109.5 ?
    N2 C10 H10B . . 109.5 ?
    H10A C10 H10B . . 109.5 ?
    N2 C10 H10C . . 109.5 ?
    H10A C10 H10C . . 109.5 ?
    H10B C10 H10C . . 109.5 ?
loop_
    _geom_hbond_atom_site_label_D
    _geom_hbond_atom_site_label_H
    _geom_hbond_atom_site_label_A
    _geom_hbond_site_symmetry_A
    _geom_hbond_distance_DH
    _geom_hbond_distance_HA
    _geom_hbond_distance_DA
    _geom_hbond_angle_DHA
    O2 H2B Cl1 2_665 0.85 2.58 3.142(3) 125.0
    O2 H2C Cl2 . 0.85 2.64 3.188(3) 124.0
    O3 H3B Cl2 2_666 0.85 2.46 3.228(3) 150.0
    O3 H3C Cl2 1_455 0.85 2.48 3.090(3) 129.0
    O4 H4B O1 2_666 0.85 2.27 2.659(3) 108.0
    O4 H4C Cl2 . 0.85 2.41 3.063(3) 134.0
data_global
_journal_date_recd_electronic     2009-06-20
_journal_date_accepted     2009-06-24
_journal_name_full     'Acta Crystallographica, Section E'
_journal_year     2009
_journal_volume     65
_journal_issue      8
_journal_page_first     m855
_journal_page_last     m855
_journal_paper_category     QM
_journal_coeditor_code     CV2579
_publ_contact_author_name     'Zhao-lian Chu'
_publ_contact_author_address
;
School of Chemistry and Chemical Engineering,
Anhui University of Technology,
Maanshan, 243002,
People's Republic of China
;
_publ_contact_author_email     'zlchu@ahut.edu.cn'
_publ_contact_author_fax     '86 0555 2311807'
_publ_contact_author_phone     '86 0555 2311807'
_publ_section_title
;\
Triaquachlorido[3-dimethylamino-1-(2-pyridyl)prop-2-en-1-one-\k<i>N</i>^1^]\
manganese(II) chloride
;
loop_
    _publ_author_name
    _publ_author_address
    'Zhao-Lian Chu'
;
School of Chemistry and Chemical Engineering,
Anhui University of Technology,
Maanshan 243002,
People's Republic of China
;
