# Supplementary material for: Triaqua­chlorido[3-dimethyl­amino-1-(2-pyrid­yl)prop-2-en-1-one-κN 1]manganese(II) chloride
Source: Acta Crystallogr Sect E Struct Rep Online. 2009 Jul 1;65(Pt 8):m855. doi: 10.1107/S1600536809024192 (PMC2977233; doi:10.1107/S1600536809024192)
Supplement: Supplementary file 2 [file e-65-0m855-Isup2.hkl]

# 
# h,k,l, Fc-squared, Fo-squared, sigma(Fo-squared) and status flag 
# 
data_I
_shelx_title ' sad in P-1' 
_shelx_refln_list_code          4 
_shelx_F_calc_maximum      113.58 
_exptl_crystal_F_000       366.00 
_reflns_d_resolution_high  0.8410 
 
loop_ 
 _symmetry_equiv_pos_as_xyz 
 'x, y, z' 
 '-x, -y, -z' 
 
_cell_length_a     8.7039 
_cell_length_b     9.3247 
_cell_length_c    10.1407 
_cell_angle_alpha  98.029 
_cell_angle_beta   98.036 
_cell_angle_gamma 107.357 
 
_shelx_F_squared_multiplier     1.000 
 
loop_ 
 _refln_index_h 
 _refln_index_k 
 _refln_index_l 
 _refln_F_squared_calc 
 _refln_F_squared_meas 
 _refln_F_squared_sigma 
 _refln_observed_status 
   1   0   0     3548.60     3032.92     48.70 o 
   2   0   0       14.99       25.50      8.33 o 
   4   0   0      173.23      165.31     24.16 o 
   5   0   0     3048.07     2895.53     97.34 o 
   6   0   0       99.13       99.12     26.77 o 
   7   0   0      211.72      229.08     41.26 o 
   8   0   0       10.82       19.07     15.58 o 
   9   0   0      243.56      265.06     51.88 o 
  -9   1   0       51.54       89.96     32.36 o 
  -8   1   0       57.02       59.19     23.72 o 
  -7   1   0      241.56      273.84     41.84 o 
  -6   1   0       92.33       90.28     24.22 o 
  -5   1   0     1707.29     1602.83     71.02 o 
  -4   1   0      457.66      400.04     32.23 o 
  -3   1   0     1019.93      982.30     42.53 o 
  -2   1   0      662.04      717.30     29.50 o 
  -1   1   0      756.26      694.35     83.35 o 
   0   1   0     1509.96     1600.21     42.76 o 
   1   1   0     2530.27     2440.76     25.47 o 
   2   1   0      842.56      923.08     24.45 o 
   3   1   0       99.94      104.08     18.57 o 
   4   1   0     3510.39     3726.82    107.45 o 
   5   1   0     2278.50     2444.62     96.83 o 
   6   1   0        6.83        0.00      8.27 o 
   7   1   0       21.51       19.20     17.10 o 
   8   1   0        1.29       10.81     15.89 o 
   9   1   0      216.89      273.39     53.09 o 
 -10   2   0       78.29       82.08     33.06 o 
  -9   2   0      270.63      314.72     51.75 o 
  -8   2   0      405.67      368.44     51.24 o 
  -7   2   0      191.92      159.97     32.74 o 
  -6   2   0       24.17       35.54     16.09 o 
  -5   2   0        1.39        3.69      6.49 o 
  -4   2   0     1430.92     1417.82     60.78 o 
  -3   2   0      686.30      640.50     34.59 o 
  -2   2   0       14.04       10.19      3.57 o 
  -1   2   0      603.47      581.10     17.26 o 
   0   2   0     3255.08     3355.68     30.97 o 
   1   2   0      621.36      617.83     15.47 o 
   2   2   0       52.62       57.97      8.39 o 
   3   2   0     1003.30     1031.57     29.87 o 
   4   2   0      860.40      830.17     30.06 o 
   5   2   0      914.04      948.41     62.37 o 
   6   2   0      211.11      232.95     39.93 o 
   7   2   0       15.82       28.48     18.12 o 
   8   2   0       11.20       28.23     20.54 o 
 -10   3   0        9.48       16.59     17.87 o 
  -9   3   0       57.10       35.73     19.26 o 
  -8   3   0      421.74      419.18     48.45 o 
  -7   3   0       12.23        5.98      9.28 o 
  -6   3   0      889.56      771.79     55.38 o 
  -5   3   0      284.77      317.71     33.63 o 
  -4   3   0     1863.87     1978.84     72.54 o 
  -3   3   0     3510.21     3387.89     59.61 o 
  -2   3   0      582.78      538.60     21.17 o 
  -1   3   0     1586.61     1638.06     48.67 o 
   0   3   0      546.44      596.37     14.89 o 
   1   3   0      722.08      733.77     18.37 o 
   2   3   0       18.25       17.01      4.74 o 
   3   3   0     1160.83     1116.84     32.47 o 
   4   3   0      348.98      371.24     39.36 o 
   5   3   0       55.86       69.36     24.10 o 
   6   3   0      369.04      414.47     55.31 o 
   7   3   0        0.45        1.97     12.78 o 
   8   3   0      322.69      310.20     55.63 o 
 -10   4   0        2.96        3.37     12.97 o 
  -9   4   0       12.92       25.94     16.59 o 
  -8   4   0      424.82      375.44     44.76 o 
  -7   4   0        4.50        8.20     10.05 o 
  -6   4   0      192.60      182.03     32.43 o 
  -5   4   0      300.30      322.09     33.63 o 
  -4   4   0     2215.44     2182.15     55.72 o 
  -3   4   0     3127.65     3122.81     73.82 o 
  -2   4   0      210.31      225.54     15.69 o 
  -1   4   0      138.09      131.46     10.13 o 
   0   4   0     1274.29     1304.45     25.29 o 
   1   4   0     1329.38     1201.51     61.77 o 
   2   4   0      258.68      240.27     14.78 o 
   3   4   0     1868.19     1955.95     88.06 o 
   4   4   0      111.95      114.06     29.82 o 
   5   4   0       53.91       50.42     22.38 o 
   6   4   0      166.07      180.57     42.03 o 
   7   4   0       94.79      105.86     34.97 o 
 -10   5   0        9.31        9.41     14.43 o 
  -9   5   0        9.86       14.62     11.25 o 
  -8   5   0       53.72       56.01     22.89 o 
  -7   5   0      360.12      297.11     44.19 o 
  -6   5   0       66.51       73.05     21.93 o 
  -5   5   0      629.18      594.85     45.33 o 
  -4   5   0      361.95      338.73     24.48 o 
  -3   5   0      614.85      624.74     29.44 o 
  -2   5   0      732.41      734.73     31.17 o 
  -1   5   0      735.62      786.77     41.26 o 
   0   5   0     1072.75     1045.10     34.22 o 
   1   5   0      797.74      830.69     30.61 o 
   2   5   0        4.78        4.39      9.60 o 
   3   5   0      144.26      154.37     34.71 o 
   4   5   0      355.59      378.30     46.79 o 
   5   5   0      178.73      168.74     40.05 o 
   6   5   0      105.64       97.91     33.06 o 
   7   5   0        0.96       10.05     17.10 o 
  -9   6   0        0.34        6.23     11.57 o 
  -8   6   0        2.31        1.84      8.46 o 
  -7   6   0      307.32      309.69     46.79 o 
  -6   6   0        2.34        4.51      8.07 o 
  -5   6   0      738.59      730.32     38.17 o 
  -4   6   0       40.59       22.70     11.00 o 
  -3   6   0      116.76      133.22     17.21 o 
  -2   6   0      461.24      418.68     25.53 o 
  -1   6   0      305.40      334.31     22.21 o 
   0   6   0     2679.00     2665.30     61.35 o 
   1   6   0      413.11      427.61     24.24 o 
   2   6   0      421.71      376.83     41.84 o 
   3   6   0       40.91       56.39     23.59 o 
   4   6   0      217.40      196.90     43.36 o 
   5   6   0      423.07      454.53     56.01 o 
   6   6   0       21.13       50.23     24.22 o 
  -9   7   0       13.85       19.52     15.26 o 
  -8   7   0       23.49       33.95     18.37 o 
  -7   7   0      280.48      251.39     41.71 o 
  -6   7   0       46.82       54.87     21.68 o 
  -5   7   0      439.63      450.78     32.14 o 
  -4   7   0       13.37        9.89      7.17 o 
  -3   7   0       88.86       76.63     15.00 o 
  -2   7   0      292.93      305.90     23.75 o 
  -1   7   0       93.69       83.24     14.02 o 
   0   7   0      370.84      375.50     24.96 o 
   1   7   0      344.90      303.65     43.55 o 
   2   7   0        2.62       15.32     15.13 o 
   3   7   0      188.62      194.55     41.14 o 
   4   7   0      392.96      377.72     58.49 o 
   5   7   0      225.73      285.41     55.82 o 
  -9   8   0      118.17      132.05     36.94 o 
  -8   8   0      282.38      255.97     46.60 o 
  -7   8   0       45.96       53.60     21.24 o 
  -6   8   0       24.56       16.28     13.10 o 
  -5   8   0       38.98       29.91     12.02 o 
  -4   8   0       88.68       94.72     18.45 o 
  -3   8   0      170.64      165.29     21.99 o 
  -2   8   0       66.83       72.61     15.24 o 
  -1   8   0      208.08      206.97     23.55 o 
   0   8   0      351.93      394.25     47.11 o 
   1   8   0      230.57      219.16     43.68 o 
   2   8   0      142.02      163.34     38.59 o 
   3   8   0        0.04        5.40     14.94 o 
   4   8   0       48.04       54.42     27.28 o 
  -8   9   0       16.16       16.59     14.69 o 
  -7   9   0       16.57       14.62     12.97 o 
  -6   9   0        5.43        8.14     11.25 o 
  -5   9   0        1.12        4.07     11.64 o 
  -4   9   0      354.63      352.11     30.21 o 
  -3   9   0      165.14      138.51     22.29 o 
  -2   9   0        3.29        9.17      8.51 o 
  -1   9   0        3.18        5.72     12.91 o 
   0   9   0       60.24       49.27     24.54 o 
   1   9   0      322.31      318.72     53.09 o 
   2   9   0       21.72       18.31     16.47 o 
  -7  10   0       12.34       21.87     16.40 o 
  -6  10   0       46.68       34.65     21.24 o 
  -5  10   0       17.24       28.02     13.76 o 
  -4  10   0       79.65       97.37     20.94 o 
  -3  10   0      125.69      117.17     21.87 o 
  -2  10   0       12.37        8.96     14.31 o 
  -1  10   0        9.56       18.25     18.88 o 
   0  10   0        0.77        1.02     12.33 o 
   3 -11   1       46.03       66.89     29.44 o 
   4 -11   1        2.45        9.44     11.06 o 
  -1 -10   1       35.61       36.37     27.53 o 
   0 -10   1       55.66      100.77     32.93 o 
   1 -10   1       94.93      113.11     33.57 o 
   2 -10   1       75.99       71.91     27.40 o 
   3 -10   1       25.04       23.86     11.66 o 
   4 -10   1      207.82      189.37     27.98 o 
   5 -10   1      187.96      171.41     37.13 o 
   6 -10   1       87.08       91.71     21.20 o 
   7 -10   1        6.89        9.47     11.44 o 
  -3  -9   1      397.41      416.32     62.88 o 
  -2  -9   1        0.21        6.10     13.10 o 
  -1  -9   1       23.54       28.55     20.85 o 
   0  -9   1       33.71       26.00     17.29 o 
   1  -9   1      137.08      128.30     32.93 o 
   2  -9   1      147.35      158.64     23.28 o 
   3  -9   1       45.11       43.96     14.19 o 
   4  -9   1       54.39       68.89     17.78 o 
   5  -9   1       27.69       28.16     12.05 o 
   6  -9   1      373.65      380.74     34.92 o 
   7  -9   1       44.99       56.59     23.08 o 
   8  -9   1      124.71      108.47     32.23 o 
  -4  -8   1      123.11      164.73     43.87 o 
  -3  -8   1      515.34      485.87     59.64 o 
  -2  -8   1      218.10      182.85     40.31 o 
  -1  -8   1      116.98      131.61     34.90 o 
   0  -8   1        6.17        4.70     12.97 o 
   1  -8   1      595.48      517.55     32.48 o 
   2  -8   1      749.39      678.03     35.68 o 
   3  -8   1      115.91      126.87     20.70 o 
   4  -8   1        0.09        0.00      5.56 o 
   5  -8   1       11.63       11.81      8.95 o 
   6  -8   1      172.53      198.58     27.57 o 
   7  -8   1       58.99       79.41     26.70 o 
   8  -8   1      100.59      122.71     33.63 o 
  -5  -7   1        1.94       11.19     16.91 o 
  -4  -7   1       87.67      116.35     34.14 o 
  -3  -7   1      182.17      166.39     37.77 o 
  -2  -7   1       13.87       12.91     14.88 o 
  -1  -7   1        0.08        6.42     11.57 o 
   0  -7   1       11.70       11.52      7.30 o 
   1  -7   1      467.51      456.99     28.44 o 
   2  -7   1      456.94      448.19     27.67 o 
   3  -7   1       68.09       71.82     14.87 o 
   4  -7   1      185.83      178.66     22.44 o 
   5  -7   1       10.42       15.13      8.05 o 
   6  -7   1      385.01      391.76     31.20 o 
   7  -7   1      197.08      226.98     40.05 o 
   8  -7   1        7.69       14.11     13.42 o 
   9  -7   1       20.22       47.11     22.89 o 
  -6  -6   1      114.36      142.80     39.04 o 
  -5  -6   1       65.49       82.21     29.31 o 
  -4  -6   1      106.27      125.38     35.67 o 
  -3  -6   1       10.82        7.12     12.14 o 
  -2  -6   1      625.18      543.98     48.26 o 
  -1  -6   1      121.96      109.30     15.96 o 
   0  -6   1     1016.20      972.24     54.71 o 
   1  -6   1      500.62      488.64     26.69 o 
   2  -6   1      298.34      315.41     21.88 o 
   3  -6   1      603.49      565.50     29.77 o 
   4  -6   1       75.78       64.89     13.76 o 
   5  -6   1      821.89      771.09     38.09 o 
   6  -6   1        6.04        4.23      6.47 o 
   7  -6   1        0.33        3.81      9.66 o 
   8  -6   1       29.35       12.27     13.61 o 
   9  -6   1      128.64      155.45     38.02 o 
  -7  -5   1      299.99      265.00     53.34 o 
  -6  -5   1      137.68      187.56     42.41 o 
  -5  -5   1       59.44       65.93     25.81 o 
  -4  -5   1        6.51       15.39     14.69 o 
  -3  -5   1      409.52      471.69     46.67 o 
  -2  -5   1     1352.18     1418.77     43.28 o 
  -1  -5   1       94.58      106.86     13.46 o 
   0  -5   1     2366.13     2326.29     68.44 o 
   1  -5   1        1.25        5.24      4.60 o 
   2  -5   1      202.71      179.18     15.00 o 
   3  -5   1      543.28      510.56     26.16 o 
   4  -5   1      314.88      297.52     21.65 o 
   5  -5   1      476.72      526.18     30.73 o 
   6  -5   1       77.75       82.78     23.21 o 
   7  -5   1      213.19      225.58     40.50 o 
   8  -5   1       48.74       42.92     19.52 o 
   9  -5   1      260.36      214.01     40.50 o 
  10  -5   1       53.18       52.77     24.29 o 
  -7  -4   1       96.33      108.21     34.71 o 
  -6  -4   1      205.07      223.99     44.44 o 
  -5  -4   1       13.63       15.51     14.05 o 
  -4  -4   1       87.99      104.40     28.23 o 
  -3  -4   1      359.74      381.64     22.66 o 
  -2  -4   1      698.17      685.65     27.81 o 
  -1  -4   1       17.50       16.76      5.47 o 
   0  -4   1      475.56      422.66     22.32 o 
   1  -4   1     3825.59     3887.55     62.52 o 
   2  -4   1     2643.21     2627.44    104.94 o 
   3  -4   1      490.76      511.34     25.27 o 
   4  -4   1       97.41      110.39     14.79 o 
   5  -4   1     1268.36     1385.23     48.36 o 
   6  -4   1      239.06      297.49     36.30 o 
   7  -4   1      121.65       99.18     27.34 o 
   8  -4   1        1.26        4.70     10.05 o 
   9  -4   1       66.52       62.24     23.14 o 
  -8  -3   1       99.54      125.63     37.96 o 
  -7  -3   1        2.12        9.03     14.81 o 
  -6  -3   1       12.39       29.50     19.01 o 
  -5  -3   1      799.85      792.39     61.04 o 
  -4  -3   1      142.84      156.96     15.76 o 
  -3  -3   1     1110.56     1149.33     36.95 o 
  -2  -3   1        8.43       10.44      4.06 o 
  -1  -3   1       49.57       30.57      6.26 o 
   0  -3   1      540.69      512.81     18.87 o 
   1  -3   1     2769.52     2738.47     45.86 o 
   2  -3   1     1120.38     1133.11     31.34 o 
   3  -3   1        0.38        0.43      2.51 o 
   4  -3   1       51.99       47.45     10.18 o 
   5  -3   1      116.46      123.98     25.37 o 
   6  -3   1     1207.44     1126.18     68.79 o 
   7  -3   1       76.42       94.92     26.39 o 
   8  -3   1        1.88        4.83     11.32 o 
   9  -3   1       22.70       22.95     15.51 o 
  10  -3   1       75.76       67.71     27.02 o 
  -9  -2   1       21.45       32.93     23.46 o 
  -8  -2   1      274.93      301.43     50.42 o 
  -7  -2   1        4.47        5.28     13.48 o 
  -6  -2   1       85.98      103.57     27.97 o 
  -5  -2   1      383.46      365.90     23.19 o 
  -4  -2   1     2498.73     2517.53     56.59 o 
  -3  -2   1     2290.15     2123.60     46.78 o 
  -2  -2   1     1470.57     1664.37     37.16 o 
  -1  -2   1     1057.16     1014.03     25.38 o 
   0  -2   1     4280.95     4238.15     57.67 o 
   1  -2   1    11507.82    11105.67     87.02 o 
   2  -2   1     2550.76     2511.00     45.68 o 
   3  -2   1     2212.99     2234.35     34.37 o 
   4  -2   1      266.14      237.72     25.24 o 
   5  -2   1      213.68      222.53     26.13 o 
   6  -2   1     1662.79     1427.93     75.40 o 
   7  -2   1      121.87      128.18     30.39 o 
   8  -2   1      189.08      187.37     39.04 o 
   9  -2   1      189.50      218.90     44.19 o 
  -9  -1   1        1.04        1.97     15.77 o 
  -8  -1   1      149.32      180.82     41.71 o 
  -7  -1   1        8.79        8.52     12.40 o 
  -6  -1   1      190.22      181.03     19.84 o 
  -5  -1   1      935.79      925.85     35.55 o 
  -4  -1   1      363.05      317.50     19.00 o 
  -3  -1   1     2322.79     2206.99     44.51 o 
  -2  -1   1      610.59      689.05     21.28 o 
  -1  -1   1        1.19        7.02      3.15 o 
   0  -1   1      637.76      610.98     12.74 o 
   1  -1   1      657.16      764.58     13.22 o 
   2  -1   1      338.93      334.39     11.37 o 
   3  -1   1     1313.28     1404.67     27.30 o 
   4  -1   1        4.50        0.83      5.91 o 
   5  -1   1      366.91      367.62     36.11 o 
   6  -1   1     2255.74     1960.02     88.50 o 
   7  -1   1      110.70      114.25     30.26 o 
   8  -1   1        1.41       11.63     13.42 o 
   9  -1   1        6.85       30.33     17.29 o 
  -9   0   1       41.83       61.16     26.58 o 
  -8   0   1       14.40        8.07     13.99 o 
  -7   0   1      278.10      254.89     40.50 o 
  -6   0   1      243.44      230.47     34.40 o 
  -5   0   1       16.17       25.05     12.14 o 
  -4   0   1       63.36       62.12     15.64 o 
  -3   0   1     2567.68     2594.41     70.26 o 
  -2   0   1     4991.68     4929.23     79.03 o 
  -1   0   1     1656.29     1713.27     31.98 o 
   0   0   1      236.41      238.55      9.98 o 
   1   0   1     2136.32     2119.96     25.81 o 
   2   0   1       67.09       63.05      7.73 o 
   3   0   1      160.65      145.82     12.04 o 
   4   0   1      225.17      187.46     16.17 o 
   5   0   1      143.09      104.14     23.72 o 
   6   0   1      398.97      404.68     42.22 o 
   7   0   1      150.69      120.42     32.11 o 
   8   0   1      191.04      201.80     43.36 o 
   9   0   1      158.77      161.11     41.01 o 
 -10   1   1       46.11       53.03     27.85 o 
  -9   1   1       57.68       78.39     30.07 o 
  -8   1   1       48.93       79.16     28.23 o 
  -7   1   1      679.09      601.08     52.39 o 
  -6   1   1       68.46       75.28     22.06 o 
  -5   1   1      219.55      227.87     26.51 o 
  -4   1   1        8.55        3.56      5.09 o 
  -3   1   1       51.21       36.88     10.68 o 
  -2   1   1    12503.84    13139.41    140.64 o 
  -1   1   1     1659.80     1729.42     37.58 o 
   0   1   1       26.30       14.48      2.92 o 
   1   1   1      268.77      295.13     13.12 o 
   2   1   1     1221.86     1205.37     38.91 o 
   3   1   1     1725.94     1662.16     44.50 o 
   4   1   1       68.29       43.97     10.68 o 
   5   1   1       35.41       21.30     13.73 o 
   6   1   1       37.77       58.87     22.51 o 
   7   1   1      401.26      399.85     48.70 o 
   8   1   1      282.84      267.48     48.45 o 
   9   1   1      115.68      179.87     45.71 o 
 -10   2   1       42.99       63.52     27.59 o 
  -9   2   1       35.53       48.45     22.89 o 
  -8   2   1      131.12      133.77     33.19 o 
  -7   2   1      184.36      165.43     33.25 o 
  -6   2   1      211.16      189.15     30.58 o 
  -5   2   1       33.33       42.92     15.32 o 
  -4   2   1       88.54       58.24     15.13 o 
  -3   2   1      593.76      636.75     34.97 o 
  -2   2   1      113.01      122.20     13.42 o 
  -1   2   1      958.25     1001.50     34.84 o 
   0   2   1      990.88     1172.86     23.42 o 
   1   2   1        0.14        4.63      3.00 o 
   2   2   1     5540.90     5825.71     61.88 o 
   3   2   1     3863.38     4372.64     88.85 o 
   4   2   1        2.38        7.26      5.63 o 
   5   2   1       15.90       10.36     12.14 o 
   6   2   1       16.80        9.47     12.40 o 
   7   2   1      252.82      290.56     50.86 o 
   8   2   1        0.47        2.67     15.26 o 
 -10   3   1       38.09       26.64     22.57 o 
  -9   3   1        0.44        8.52     13.10 o 
  -8   3   1        8.92       11.06     13.48 o 
  -7   3   1       21.78       18.57     15.00 o 
  -6   3   1      680.56      731.48     54.87 o 
  -5   3   1      519.78      573.99     43.30 o 
  -4   3   1        1.91        0.00      4.90 o 
  -3   3   1      185.05      192.07     20.85 o 
  -2   3   1       34.83       28.36      9.41 o 
  -1   3   1      193.90      158.21      7.81 o 
   0   3   1      188.77      271.41     13.52 o 
   1   3   1     1164.43     1205.95     22.24 o 
   2   3   1       76.33       75.35      5.70 o 
   3   3   1       38.85       24.19      8.20 o 
   4   3   1      241.44      261.69     39.16 o 
   5   3   1        2.75        3.81      9.79 o 
   6   3   1      162.78      169.25     39.04 o 
   7   3   1       21.37       26.83     19.52 o 
   8   3   1       49.67       44.63     25.94 o 
 -10   4   1      207.18      235.69     49.02 o 
  -9   4   1       53.33       45.84     22.89 o 
  -8   4   1       83.21       94.86     29.31 o 
  -7   4   1       71.86       66.19     24.35 o 
  -6   4   1     1139.25     1292.31     72.54 o 
  -5   4   1     1871.92     1984.82     82.59 o 
  -4   4   1      722.11      701.15     45.65 o 
  -3   4   1      376.44      398.83     31.54 o 
  -2   4   1      179.91      190.87     14.63 o 
  -1   4   1     1530.63     1507.05     27.04 o 
   0   4   1      323.24      314.79     12.92 o 
   1   4   1     2513.63     2731.30     38.83 o 
   2   4   1      122.79      138.85     17.09 o 
   3   4   1       19.09       18.04      8.12 o 
   4   4   1      218.84      241.35     40.69 o 
   5   4   1       71.11       65.80     26.64 o 
   6   4   1      853.21      915.10     77.63 o 
   7   4   1       39.19       59.13     28.61 o 
 -10   5   1      112.26      115.27     36.37 o 
  -9   5   1        6.48        3.31     12.97 o 
  -8   5   1       41.87       48.57     22.70 o 
  -7   5   1       71.12       90.60     26.96 o 
  -6   5   1      677.05      692.38     52.90 o 
  -5   5   1     1218.01     1352.39     71.91 o 
  -4   5   1       35.25       36.30     15.07 o 
  -3   5   1       56.41       75.49     13.01 o 
  -2   5   1       26.44       33.50      5.08 o 
  -1   5   1     2769.57     2852.69     51.90 o 
   0   5   1      496.63      530.18     18.70 o 
   1   5   1     1237.38     1217.00     28.78 o 
   2   5   1       10.85        8.45      6.09 o 
   3   5   1       49.82       35.29     19.39 o 
   4   5   1      587.56      561.98     56.33 o 
   5   5   1      156.24      158.69     38.97 o 
   6   5   1      423.91      497.32     61.35 o 
  -9   6   1      124.16      169.25     42.41 o 
  -8   6   1       16.76       32.68     17.36 o 
  -7   6   1       54.77       47.94     19.90 o 
  -6   6   1      102.56      100.39     27.66 o 
  -5   6   1       49.33       38.59     16.28 o 
  -4   6   1       19.06       22.57     12.78 o 
  -3   6   1      389.95      431.74     27.46 o 
  -2   6   1      381.18      391.28     24.28 o 
  -1   6   1     2167.85     2273.43     57.55 o 
   0   6   1      322.83      339.54     16.49 o 
   1   6   1       76.82       87.28     14.60 o 
   2   6   1       64.16       68.73     23.84 o 
   3   6   1      172.01      195.89     41.45 o 
   4   6   1      121.17      123.53     35.67 o 
   5   6   1        0.16       13.16     15.70 o 
   6   6   1       25.48       43.49     24.29 o 
  -9   7   1       36.25       53.15     24.48 o 
  -8   7   1        0.00       12.33     13.48 o 
  -7   7   1       20.20       34.46     18.63 o 
  -6   7   1       30.76       31.22     17.48 o 
  -5   7   1        4.59        7.95     11.06 o 
  -4   7   1       63.46       91.24     26.83 o 
  -3   7   1       73.82       88.21     16.49 o 
  -2   7   1      526.99      536.82     30.73 o 
  -1   7   1       12.35       11.54      6.46 o 
   0   7   1      234.91      253.81     39.86 o 
   1   7   1       10.54       11.44     14.05 o 
   2   7   1      155.25      103.25     31.98 o 
   3   7   1      405.65      411.29     50.55 o 
   4   7   1        2.05        0.00     12.14 o 
   5   7   1        4.87       15.45     20.92 o 
  -9   8   1      139.20      205.87     47.05 o 
  -8   8   1       82.59      102.17     31.60 o 
  -7   8   1      118.19      107.26     30.65 o 
  -6   8   1        2.12        4.83     10.62 o 
  -4   8   1      145.67      155.39     34.27 o 
  -3   8   1       97.98      102.87     18.80 o 
  -2   8   1      503.54      500.97     32.28 o 
  -1   8   1       62.68       59.45     23.33 o 
   0   8   1      101.31       74.13     26.00 o 
   1   8   1       19.07       43.17     22.63 o 
   2   8   1      353.32      382.11     56.01 o 
   3   8   1      248.77      305.82     56.52 o 
  -8   9   1        0.49        9.09     11.76 o 
  -7   9   1       28.73       15.07     14.11 o 
  -6   9   1      123.77      106.88     31.54 o 
  -5   9   1       53.78       78.58     28.04 o 
  -4   9   1      182.93      188.51     40.63 o 
  -3   9   1        0.20        3.21      7.54 o 
  -2   9   1       70.71      108.97     31.54 o 
  -1   9   1      200.33      184.89     41.20 o 
   0   9   1      183.48      198.49     44.89 o 
   1   9   1        0.59        7.12     13.42 o 
   2   9   1      100.90      116.92     35.67 o 
  -6  10   1      218.46      222.97     47.43 o 
  -5  10   1      140.25      189.72     44.44 o 
  -4  10   1        0.26        0.00     12.84 o 
  -3  10   1        1.48       12.72     13.03 o 
  -2  10   1       29.99       52.58     25.30 o 
  -1  10   1      187.22      247.20     50.55 o 
   0  10   1       12.76       12.08     17.10 o 
   2 -11   2       12.76       26.19     20.28 o 
   3 -11   2       94.65      126.59     25.27 o 
   4 -11   2        2.84       12.14     12.15 o 
  -1 -10   2       30.79       45.08     24.67 o 
   0 -10   2        0.20        7.69     14.56 o 
   1 -10   2       16.76       22.06     16.66 o 
   2 -10   2       59.06       59.15     15.89 o 
   3 -10   2      348.12      367.49     33.45 o 
   4 -10   2       13.88       10.46      8.75 o 
   5 -10   2        0.04        4.15      8.11 o 
   6 -10   2        0.10       10.91     10.01 o 
  -3  -9   2        0.51       13.92     17.68 o 
  -2  -9   2       62.30      107.32     34.40 o 
  -1  -9   2       36.94       54.49     23.52 o 
   0  -9   2        1.94        1.02     11.25 o 
   1  -9   2        1.08        2.47      7.44 o 
   2  -9   2      290.10      277.59     29.24 o 
   3  -9   2      375.18      342.94     28.58 o 
   4  -9   2      312.35      277.89     30.21 o 
   5  -9   2        7.44        3.88      7.57 o 
   6  -9   2       16.07       23.05     10.95 o 
   7  -9   2       38.07       53.31     15.72 o 
   8  -9   2       72.28      102.93     31.54 o 
  -4  -8   2        4.12       17.17     16.66 o 
  -3  -8   2        0.57       13.29     16.28 o 
  -2  -8   2       19.33       27.21     18.25 o 
  -1  -8   2      277.78      287.57     44.70 o 
   0  -8   2      309.75      363.10     43.68 o 
   1  -8   2       92.05       94.98     17.42 o 
   2  -8   2        0.51        0.00      5.67 o 
   3  -8   2        8.65       14.56      8.76 o 
   4  -8   2      133.27      130.64     21.12 o 
   5  -8   2       25.56       24.96     11.38 o 
   6  -8   2      534.41      509.39     35.33 o 
   7  -8   2      131.65      122.46     22.66 o 
   8  -8   2      162.18      164.99     38.08 o 
  -5  -7   2      224.24      215.02     46.54 o 
  -4  -7   2       25.85       50.93     23.84 o 
  -3  -7   2      193.52      200.85     39.48 o 
  -2  -7   2      137.78      152.34     33.89 o 
  -1  -7   2      455.12      433.30     27.71 o 
   0  -7   2      728.96      725.60     36.53 o 
   1  -7   2       10.89       26.18      8.90 o 
   2  -7   2       19.62       16.71      7.65 o 
   3  -7   2       10.76        5.72      5.61 o 
   4  -7   2      391.23      381.67     38.78 o 
   5  -7   2        0.17        0.12      5.98 o 
   6  -7   2        0.82        4.50      6.64 o 
   7  -7   2        0.38        0.00      7.70 o 
   8  -7   2       51.45       56.97     23.97 o 
   9  -7   2      242.64      269.51     49.34 o 
  -6  -6   2       24.18       31.09     20.60 o 
  -5  -6   2      143.48      161.62     38.91 o 
  -4  -6   2       40.84       30.01     20.60 o 
  -3  -6   2      299.02      310.46     44.44 o 
  -2  -6   2      459.08      419.96     26.68 o 
  -1  -6   2      952.81     1015.32     39.88 o 
   0  -6   2      549.35      516.36     27.66 o 
   1  -6   2      589.96      555.06     28.47 o 
   2  -6   2       24.21       19.93      7.16 o 
   3  -6   2       48.53       60.90     11.96 o 
   4  -6   2      317.47      299.70     23.59 o 
   5  -6   2       21.10       12.85      7.46 o 
   6  -6   2      188.17      178.14     23.56 o 
   7  -6   2        8.13        3.43     11.89 o 
   8  -6   2        5.09        0.38      9.47 o 
   9  -6   2       14.03       20.85     14.11 o 
  -7  -5   2       12.00       32.81     23.14 o 
  -6  -5   2       14.53       20.03     17.29 o 
  -5  -5   2       38.83       38.21     20.03 o 
  -4  -5   2      989.01     1057.89     73.24 o 
  -3  -5   2       40.03       49.32     11.79 o 
  -2  -5   2      891.24      868.53     35.47 o 
  -1  -5   2      252.24      244.94     18.39 o 
   0  -5   2       69.18       56.86     10.70 o 
   1  -5   2      556.48      426.56     22.89 o 
   2  -5   2       63.32       72.00     12.04 o 
   3  -5   2     1067.42     1011.26     37.73 o 
   4  -5   2       54.42       60.51     12.36 o 
   5  -5   2       61.89       45.89     15.16 o 
   6  -5   2       75.48       76.80     15.85 o 
   7  -5   2      289.00      316.31     45.65 o 
   8  -5   2       75.99       74.20     24.73 o 
   9  -5   2        1.45        5.15     14.18 o 
  -8  -4   2      193.32      246.05     53.22 o 
  -7  -4   2       96.41       97.85     33.57 o 
  -6  -4   2       40.90       69.94     27.47 o 
  -5  -4   2      170.03      187.75     36.69 o 
  -4  -4   2     1469.96     1454.68     48.76 o 
  -3  -4   2      128.22      128.86     16.37 o 
  -2  -4   2     2302.39     2540.24     58.16 o 
  -1  -4   2      261.10      258.43     16.52 o 
   0  -4   2      793.67      744.42     27.04 o 
   1  -4   2     2693.15     2581.22     50.08 o 
   2  -4   2     1166.63     1158.59     20.31 o 
   3  -4   2     2565.25     2628.47     37.88 o 
   4  -4   2       19.48       28.61      9.82 o 
   5  -4   2      915.42      985.60     40.34 o 
   6  -4   2      397.30      388.42     27.88 o 
   7  -4   2      371.96      286.87     40.44 o 
   8  -4   2      237.55      206.82     39.16 o 
   9  -4   2      107.92      139.62     36.75 o 
  -8  -3   2       81.13       85.58     32.17 o 
  -7  -3   2        9.30       14.88     16.78 o 
  -6  -3   2        3.41        0.00     11.64 o 
  -5  -3   2        1.67        0.00      5.31 o 
  -4  -3   2     2098.68     2167.12     74.04 o 
  -3  -3   2      435.62      459.72     24.83 o 
  -2  -3   2       29.65       26.97      6.71 o 
  -1  -3   2        1.17        9.58      4.32 o 
   0  -3   2      230.43      209.50     12.39 o 
   1  -3   2     4199.41     4146.73     55.88 o 
   2  -3   2      416.09      406.35     21.63 o 
   3  -3   2     1936.44     1940.00     43.06 o 
   4  -3   2      350.02      339.40     15.80 o 
   5  -3   2      386.74      427.47     25.52 o 
   6  -3   2      699.73      633.82     48.38 o 
   7  -3   2      290.64      259.72     40.44 o 
   8  -3   2      145.41      128.24     33.89 o 
   9  -3   2       51.67       54.30     22.95 o 
  -9  -2   2       30.40       48.96     25.88 o 
  -8  -2   2       49.93       34.33     19.84 o 
  -7  -2   2       31.89       48.51     21.36 o 
  -6  -2   2      157.33      141.77     19.14 o 
  -5  -2   2      923.56      862.46     36.54 o 
  -4  -2   2      352.09      312.94     25.81 o 
  -3  -2   2      709.17      652.90     26.43 o 
  -2  -2   2       15.46       16.02      5.01 o 
  -1  -2   2       18.40       40.55      6.55 o 
   0  -2   2      527.78      502.61     30.71 o 
   1  -2   2      643.04      717.48     24.06 o 
   2  -2   2       77.65       93.91      7.22 o 
   3  -2   2        1.02        7.70      3.13 o 
   4  -2   2       60.19       51.77      7.80 o 
   5  -2   2       33.33       29.59      9.05 o 
   6  -2   2       11.75        9.73     10.49 o 
   7  -2   2       13.71       14.18     11.70 o 
   8  -2   2      421.67      443.85     50.61 o 
   9  -2   2       15.55       23.40     16.72 o 
  -9  -1   2        0.67       17.48     18.50 o 
  -8  -1   2       65.59       37.64     20.73 o 
  -7  -1   2      316.93      319.62     38.50 o 
  -6  -1   2      800.21      797.82     37.10 o 
  -5  -1   2     1115.11     1093.90     39.76 o 
  -4  -1   2      152.93      160.20     14.69 o 
  -3  -1   2      935.44      876.58     32.11 o 
  -2  -1   2     3326.63     3179.02     47.54 o 
  -1  -1   2     2902.63     3131.18     38.95 o 
   0  -1   2     1329.76     1255.69     37.13 o 
   1  -1   2        9.76       12.78      2.62 o 
   2  -1   2     1971.34     2016.58     32.14 o 
   3  -1   2      934.49      943.52     23.32 o 
   4  -1   2     3529.41     3503.79     91.11 o 
   5  -1   2      135.86      136.72     17.28 o 
   6  -1   2       13.36       19.07     12.40 o 
   7  -1   2      309.64      330.17     46.29 o 
   8  -1   2        3.59        5.98     11.13 o 
   9  -1   2      196.29      247.07     47.94 o 
  -9   0   2       40.87       65.30     26.51 o 
  -8   0   2      107.08       82.32     17.53 o 
  -7   0   2      236.21      206.38     35.60 o 
  -6   0   2        1.21        0.00      7.50 o 
  -5   0   2      913.38      962.40     52.90 o 
  -4   0   2      218.97      184.38     21.04 o 
  -3   0   2     1126.73     1189.06     45.08 o 
  -2   0   2     7078.38     6671.19     66.94 o 
  -1   0   2     6081.10     6304.98     54.50 o 
   0   0   2     3245.34     3191.55     53.98 o 
   1   0   2        1.47        1.58      1.44 o 
   2   0   2     1656.84     1810.22     37.18 o 
   3   0   2       93.73      120.53     31.92 o 
   4   0   2     2557.00     2356.14     61.93 o 
   5   0   2       74.61       85.76     15.21 o 
   6   0   2        1.83        4.58      9.41 o 
   7   0   2       17.46        4.07     13.03 o 
   8   0   2      318.50      373.91     54.42 o 
   9   0   2      114.70      159.77     42.66 o 
 -10   1   2       12.41       25.05     24.48 o 
  -9   1   2      254.36      233.02     43.87 o 
  -8   1   2       95.38       84.12     26.96 o 
  -7   1   2       23.08        7.76     12.27 o 
  -6   1   2        6.34       13.73     11.00 o 
  -5   1   2      229.44      269.19     28.61 o 
  -4   1   2     4045.56     4101.31     97.59 o 
  -3   1   2     1693.41     1837.69     55.19 o 
  -2   1   2     8880.87     9574.46    116.54 o 
  -1   1   2      297.60      224.94     13.22 o 
   0   1   2     1799.92     1803.66     23.70 o 
   1   1   2     5254.91     5480.48    113.65 o 
   2   1   2      344.76      334.72     18.54 o 
   3   1   2       93.93      113.62     14.36 o 
   4   1   2      206.39      198.56     20.26 o 
   5   1   2      532.27      471.43     30.28 o 
   6   1   2       63.97       70.83     23.65 o 
   7   1   2      111.80      158.63     38.15 o 
   8   1   2      133.99      147.25     38.21 o 
 -10   2   2        0.91       15.96     17.99 o 
  -9   2   2      557.40      489.50     55.50 o 
  -8   2   2      123.18      150.56     35.54 o 
  -7   2   2        1.24        0.00      8.90 o 
  -6   2   2      361.67      323.68     35.60 o 
  -5   2   2      391.86      370.86     33.89 o 
  -4   2   2     4066.60     4298.40    103.00 o 
  -3   2   2        7.94       15.96      7.18 o 
  -2   2   2     3306.38     3515.23     77.31 o 
  -1   2   2     1327.98     1468.87     45.27 o 
   0   2   2     7367.55     7382.12     76.85 o 
   1   2   2     7591.81     8340.22     92.86 o 
   2   2   2       18.77       50.79      9.69 o 
   3   2   2      143.99      148.66     17.51 o 
   4   2   2      128.36       95.47     16.32 o 
   5   2   2      716.92      708.51     40.19 o 
   6   2   2      348.01      334.74     50.29 o 
   7   2   2       89.40      128.18     35.80 o 
   8   2   2       29.64       34.08     20.15 o 
 -10   3   2        2.52       13.29     20.41 o 
  -9   3   2      246.61      354.07     52.45 o 
  -8   3   2       26.08       35.80     18.18 o 
  -7   3   2       41.76       58.49     21.30 o 
  -6   3   2      486.45      546.34     47.62 o 
  -5   3   2      314.63      338.18     34.97 o 
  -4   3   2     2485.71     2611.83     82.65 o 
  -3   3   2      354.84      393.56     29.56 o 
  -2   3   2       96.84       76.80     14.50 o 
  -1   3   2      410.23      455.05     19.07 o 
   0   3   2     3027.25     3058.84     53.23 o 
   1   3   2     5170.79     5627.18     81.11 o 
   2   3   2      251.59      180.52     16.56 o 
   3   3   2        9.10       11.21      6.18 o 
   4   3   2       28.91       26.84     10.47 o 
   5   3   2     1159.14     1225.11     68.67 o 
   6   3   2       78.14       83.99     30.07 o 
   7   3   2      226.81      286.68     53.28 o 
 -10   4   2       17.60       24.48     21.68 o 
  -9   4   2      145.79      188.89     39.99 o 
  -8   4   2      406.47      417.97     48.70 o 
  -7   4   2      146.22      146.30     33.00 o 
  -6   4   2        0.69        0.00      7.12 o 
  -5   4   2      246.40      305.69     33.38 o 
  -4   4   2     1367.03     1452.21     67.39 o 
  -3   4   2      435.70      435.90     32.93 o 
  -2   4   2      275.69      234.67     23.91 o 
  -1   4   2      254.69      228.20     14.77 o 
   0   4   2     1623.61     1577.16     41.58 o 
   1   4   2      164.18      155.19     14.99 o 
   2   4   2       32.67       32.96      9.91 o 
   3   4   2       69.56       99.65     17.38 o 
   4   4   2      243.02      237.92     26.69 o 
   5   4   2      262.71      287.12     50.35 o 
   6   4   2      116.51      111.58     34.40 o 
   7   4   2       24.20       31.73     21.24 o 
 -10   5   2       13.49        9.28     16.72 o 
  -9   5   2       56.02       71.53     27.02 o 
  -8   5   2      275.18      297.74     49.02 o 
  -7   5   2      308.72      345.62     42.53 o 
  -6   5   2       53.67       56.65     19.90 o 
  -5   5   2      209.72      191.06     31.47 o 
  -4   5   2      598.80      622.70     45.78 o 
  -3   5   2     1192.93     1182.83     62.05 o 
  -2   5   2      616.75      628.94     36.11 o 
  -1   5   2      829.31      787.16     28.74 o 
   0   5   2       96.72       90.69     12.86 o 
   1   5   2      509.15      559.26     29.28 o 
   2   5   2       95.15       95.34     16.45 o 
   3   5   2      150.74      166.60     26.74 o 
   4   5   2      988.40      897.17     70.38 o 
   5   5   2      302.87      283.88     52.20 o 
   6   5   2       66.32      115.97     36.75 o 
  -9   6   2       11.07       15.89     17.80 o 
  -8   6   2      142.62      171.09     39.36 o 
  -7   6   2      169.48      180.31     37.58 o 
  -6   6   2      157.46      180.31     35.03 o 
  -5   6   2       57.20       45.08     19.52 o 
  -4   6   2       62.44       64.85     21.11 o 
  -3   6   2     1970.77     1482.54     73.69 o 
  -2   6   2      130.08      137.08     27.40 o 
  -1   6   2      543.51      534.39     25.66 o 
   0   6   2      281.00      285.87     21.57 o 
   1   6   2        8.62       12.28      7.41 o 
   2   6   2      684.72      675.84     37.37 o 
   3   6   2      128.40      142.79     23.11 o 
   4   6   2      203.35      237.02     47.62 o 
   5   6   2        0.60        6.42     14.24 o 
  -9   7   2        8.57       19.77     16.78 o 
  -8   7   2       39.48       54.17     24.03 o 
  -7   7   2       50.03       80.36     26.70 o 
  -6   7   2       17.25       21.62     15.07 o 
  -5   7   2      427.20      345.55     41.39 o 
  -4   7   2      274.98      277.65     38.66 o 
  -3   7   2      498.24      437.81     44.00 o 
  -2   7   2      355.31      285.34     41.07 o 
  -1   7   2       65.53       59.96     22.13 o 
   0   7   2        0.54        0.00     10.11 o 
   1   7   2      522.37      469.98     50.93 o 
   2   7   2      118.96       93.21     30.58 o 
   3   7   2        1.53       13.80     12.40 o 
   4   7   2       68.82       70.76     27.72 o 
  -8   8   2        0.70        2.86     13.29 o 
  -7   8   2       43.91       48.51     22.57 o 
  -6   8   2       44.41       55.31     22.95 o 
  -5   8   2      101.87      121.69     34.14 o 
  -4   8   2      345.88      377.15     46.03 o 
  -3   8   2       18.84       15.51     13.73 o 
  -2   8   2       30.57       37.83     20.47 o 
  -1   8   2      160.59      140.32     35.41 o 
   0   8   2      650.66      651.11     62.24 o 
   1   8   2      295.20      311.35     52.07 o 
   2   8   2       44.73       19.71     15.77 o 
   3   8   2       26.11       23.02     21.30 o 
  -8   9   2        0.67        1.78     14.18 o 
  -7   9   2       22.21       20.09     20.03 o 
  -6   9   2       92.81      129.07     37.70 o 
  -5   9   2       40.08       41.64     20.47 o 
  -4   9   2      195.55      187.30     40.75 o 
  -3   9   2        0.31        0.00     11.64 o 
  -2   9   2        8.06       14.69     15.83 o 
  -1   9   2       10.48        7.69     13.80 o 
   0   9   2      305.94      343.14     57.28 o 
   1   9   2      180.27      125.57     37.26 o 
  -6  10   2      103.72       81.83     32.87 o 
  -5  10   2       11.73       28.80     17.23 o 
  -4  10   2       33.41       35.41     20.22 o 
  -3  10   2       21.82       42.47     22.00 o 
  -2  10   2       85.36      115.52     35.10 o 
  -1  10   2        2.61        4.45     16.72 o 
   3 -11   3        5.52        9.53     11.21 o 
  -1 -10   3        5.20        7.25     16.28 o 
   0 -10   3       77.65       80.75     29.63 o 
   1 -10   3      174.76      179.94     26.75 o 
   2 -10   3        0.19        7.98      8.79 o 
   3 -10   3        4.31        4.63      7.80 o 
   4 -10   3        7.14        7.80      9.10 o 
   5 -10   3       61.38       63.78     16.76 o 
   6 -10   3       60.27       69.04     18.05 o 
  -3  -9   3       28.49       39.16     23.33 o 
  -2  -9   3       12.35       18.88     18.88 o 
  -1  -9   3       58.64       89.52     29.18 o 
   0  -9   3      147.21      150.15     23.67 o 
   1  -9   3      706.16      598.85     55.25 o 
   2  -9   3      131.52      105.47     20.54 o 
   3  -9   3       34.09       28.72     11.97 o 
   4  -9   3        0.05        2.23      9.16 o 
   5  -9   3      275.61      231.26     28.68 o 
   6  -9   3       58.95       65.76     16.19 o 
   7  -9   3        1.69        6.98      9.27 o 
  -4  -8   3      174.81      207.71     46.48 o 
  -3  -8   3      178.84      194.30     42.66 o 
  -2  -8   3       56.72       94.86     28.99 o 
  -1  -8   3        0.51        3.26      7.97 o 
   0  -8   3      345.50      295.06     27.00 o 
   1  -8   3      285.20      302.46     25.70 o 
   2  -8   3      182.80      169.25     21.98 o 
   3  -8   3       25.64       30.65     11.98 o 
   4  -8   3        1.24        0.00      5.84 o 
   5  -8   3      339.31      318.88     29.60 o 
   6  -8   3      415.90      415.78     61.99 o 
   7  -8   3        8.10       10.80      8.96 o 
   8  -8   3        1.80        3.64      7.69 o 
  -5  -7   3        0.02        3.43     16.98 o 
  -4  -7   3      133.10      113.49     32.30 o 
  -3  -7   3      182.97      162.83     36.37 o 
  -2  -7   3      734.81      725.84     39.62 o 
  -1  -7   3        9.05        7.81      6.86 o 
   0  -7   3        0.34        2.36      5.21 o 
   1  -7   3       47.91       41.49     11.98 o 
   2  -7   3      180.55      167.64     20.65 o 
   3  -7   3       46.70       60.94     13.12 o 
   4  -7   3      756.49      687.17     37.25 o 
   5  -7   3      292.46      249.36     26.01 o 
   6  -7   3      491.36      512.39     34.93 o 
   7  -7   3      452.78      466.00     34.93 o 
   8  -7   3        0.58        2.42     12.84 o 
  -6  -6   3       42.81       24.16     18.88 o 
  -5  -6   3        1.14        7.18     12.65 o 
  -4  -6   3       25.88       16.91     17.61 o 
  -3  -6   3     1023.94     1106.58     46.73 o 
  -2  -6   3      734.44      781.86     38.18 o 
  -1  -6   3      132.66      125.33     17.33 o 
   0  -6   3       26.70       31.45      9.09 o 
   1  -6   3       18.19       32.26      9.01 o 
   2  -6   3     2181.83     2125.69     56.59 o 
   3  -6   3       22.02       12.32      6.99 o 
   4  -6   3      285.05      231.03     23.59 o 
   5  -6   3       47.09       55.91     13.49 o 
   6  -6   3       16.93       21.26      9.61 o 
   7  -6   3      322.12      348.69     32.03 o 
   8  -6   3       36.05       53.85     22.13 o 
   9  -6   3      174.49      187.69     42.22 o 
  -7  -5   3      113.43      120.23     36.30 o 
  -6  -5   3        0.20       15.51     15.70 o 
  -5  -5   3      166.01      120.86     32.49 o 
  -4  -5   3      139.90      154.92     21.34 o 
  -3  -5   3     2180.85     2341.09     64.90 o 
  -2  -5   3      699.20      762.59     34.05 o 
  -1  -5   3        0.05        7.19      4.94 o 
   0  -5   3        3.62        3.75      3.87 o 
   1  -5   3      148.54      132.80     14.54 o 
   2  -5   3     2063.00     2277.59     42.12 o 
   3  -5   3      745.62      798.22     21.73 o 
   4  -5   3      851.41      725.22     33.81 o 
   5  -5   3      217.30      231.18     22.61 o 
   6  -5   3      152.86      164.12     22.07 o 
   7  -5   3      124.89      130.69     22.05 o 
   8  -5   3        7.28        8.39     10.68 o 
   9  -5   3       99.85      107.39     31.79 o 
  -8  -4   3       21.94       21.11     22.13 o 
  -7  -4   3       22.83       24.86     20.15 o 
  -6  -4   3      197.55      230.16     43.55 o 
  -5  -4   3       56.28       62.22     14.69 o 
  -4  -4   3      361.56      369.34     26.04 o 
  -3  -4   3      323.01      325.10     22.83 o 
  -2  -4   3      645.30      676.65     30.48 o 
  -1  -4   3      236.73      288.87     18.44 o 
   0  -4   3     2119.93     2267.82     48.83 o 
   1  -4   3     3518.70     3370.41     57.90 o 
   2  -4   3     1795.38     1950.17     49.68 o 
   3  -4   3      458.90      460.71     17.14 o 
   4  -4   3       91.54      110.63     13.05 o 
   5  -4   3      292.26      274.30     16.55 o 
   6  -4   3      111.36      137.93     20.01 o 
   7  -4   3       72.65       50.99     20.60 o 
   8  -4   3        0.07        1.02     10.30 o 
   9  -4   3      164.70      176.24     39.55 o 
  -8  -3   3        0.42       12.02     17.10 o 
  -7  -3   3      141.39      142.61     36.37 o 
  -6  -3   3      981.82      944.07     44.93 o 
  -5  -3   3       14.35       19.97      8.55 o 
  -4  -3   3      472.74      465.41     27.30 o 
  -3  -3   3        3.77        9.52      5.99 o 
  -2  -3   3      489.06      587.51     35.70 o 
  -1  -3   3     2108.09     2316.32     45.48 o 
   0  -3   3     1978.18     1947.48     39.61 o 
   1  -3   3     5533.22     5432.54     66.25 o 
   2  -3   3      595.32      574.10     17.48 o 
   3  -3   3     4323.17     4630.34     56.59 o 
   4  -3   3      266.85      253.44     14.47 o 
   5  -3   3     1307.19     1206.81     33.80 o 
   6  -3   3      696.97      742.12     29.50 o 
   7  -3   3        1.24        2.23      9.98 o 
   8  -3   3      133.13      147.44     34.97 o 
   9  -3   3        4.78        6.80     14.50 o 
  -9  -2   3       33.68       64.53     28.04 o 
  -8  -2   3       74.40       89.77     28.93 o 
  -7  -2   3       37.25       30.95     11.66 o 
  -6  -2   3      314.59      301.02     25.14 o 
  -5  -2   3       11.47       23.70     12.97 o 
  -4  -2   3       94.70      102.79     14.49 o 
  -3  -2   3      110.93      103.43     12.70 o 
  -2  -2   3      823.94      826.76     27.30 o 
  -1  -2   3      182.51      181.80     11.21 o 
   0  -2   3     2708.96     2666.49     35.61 o 
   1  -2   3      958.08      966.52     19.96 o 
   2  -2   3      402.44      422.84     15.06 o 
   3  -2   3       16.21        8.26      3.09 o 
   4  -2   3      106.07      128.16     12.09 o 
   5  -2   3     1493.97     1430.32     36.82 o 
   6  -2   3      240.73      216.30     23.11 o 
   7  -2   3      304.36      269.77     41.96 o 
   8  -2   3      178.06      194.36     41.07 o 
   9  -2   3        1.00       14.24     13.99 o 
  -9  -1   3        2.45        9.41     17.17 o 
  -8  -1   3      267.99      300.17     40.91 o 
  -7  -1   3      614.76      542.73     33.79 o 
  -6  -1   3      249.15      251.97     22.55 o 
  -5  -1   3      109.60      100.22     17.99 o 
  -4  -1   3       69.17       46.18      9.71 o 
  -3  -1   3     1404.35     1291.44     35.04 o 
  -2  -1   3      191.36      173.54     11.37 o 
  -1  -1   3      541.07      566.47     14.85 o 
   0  -1   3      354.81      310.58     20.92 o 
   1  -1   3      489.69      499.99     18.97 o 
   2  -1   3      928.96     1006.11     30.77 o 
   3  -1   3      110.96       92.72      8.35 o 
   4  -1   3      900.54      887.75     26.12 o 
   5  -1   3      180.63      204.73     21.30 o 
   6  -1   3      939.15      946.72     44.56 o 
   7  -1   3       94.97      112.66     30.45 o 
   8  -1   3       23.58       45.65     21.81 o 
   9  -1   3       15.31       23.08     17.29 o 
  -9   0   3       79.61       85.49     19.41 o 
  -8   0   3      379.65      344.39     30.03 o 
  -7   0   3      224.77      207.98     23.05 o 
  -6   0   3      157.15      159.83     18.79 o 
  -5   0   3      109.42       97.11     14.48 o 
  -4   0   3      272.63      249.71     17.26 o 
  -3   0   3    12900.98    12159.38    114.82 o 
  -2   0   3     4680.89     4706.46     56.54 o 
  -1   0   3     2943.18     3074.06     36.72 o 
   0   0   3     2619.81     2719.22     59.45 o 
   1   0   3      320.63      302.71     11.08 o 
   2   0   3     6703.36     7174.38     74.38 o 
   3   0   3       22.02       22.84      4.89 o 
   4   0   3      364.19      423.17     25.87 o 
   5   0   3       28.99       36.99     11.68 o 
   6   0   3       24.10       19.32      9.19 o 
   7   0   3      343.28      329.91     51.50 o 
   8   0   3      147.39      197.16     43.17 o 
 -10   1   3       54.73       54.58     16.56 o 
  -9   1   3       97.61      106.43     30.07 o 
  -8   1   3      152.92      158.12     34.90 o 
  -7   1   3      189.59      158.88     31.03 o 
  -6   1   3      128.75      130.91     25.56 o 
  -5   1   3      746.02      768.48     45.71 o 
  -4   1   3       40.59       68.03     15.45 o 
  -3   1   3     9386.49     9590.36    134.09 o 
  -2   1   3     1454.35     1683.26     45.65 o 
  -1   1   3       32.42       28.39      5.05 o 
   0   1   3      707.94      731.40     17.16 o 
   1   1   3      466.51      424.62     12.95 o 
   2   1   3     6900.56     6945.39     57.72 o 
   3   1   3       13.90        8.90      5.08 o 
   4   1   3       32.15       49.88     11.46 o 
   5   1   3       27.35       24.93     10.50 o 
   6   1   3     1592.29     1559.55     62.07 o 
   7   1   3      846.13      834.29     70.13 o 
   8   1   3       45.28       42.98     21.81 o 
 -10   2   3       43.43       62.37     28.42 o 
  -9   2   3       66.77       64.34     25.05 o 
  -8   2   3       20.79       16.21     15.58 o 
  -7   2   3      132.02      125.44     29.76 o 
  -6   2   3       90.60      114.19     24.86 o 
  -5   2   3        3.37        6.29      8.39 o 
  -4   2   3      514.56      587.60     37.19 o 
  -3   2   3      190.65      184.13     19.26 o 
  -2   2   3      380.13      381.79     24.99 o 
  -1   2   3       60.46       76.42     12.84 o 
   0   2   3      122.68      123.01      9.78 o 
   1   2   3     1728.45     1708.12     28.70 o 
   2   2   3     1800.89     1743.76     48.26 o 
   3   2   3      172.42      148.38     18.55 o 
   4   2   3        5.26        1.95      5.63 o 
   5   2   3        4.20        0.62      6.66 o 
   6   2   3       17.29       25.00     12.47 o 
   7   2   3      262.46      298.12     52.96 o 
   8   2   3        2.43        9.60     15.32 o 
 -10   3   3        2.61       15.58     17.93 o 
  -9   3   3        0.12        8.39     14.56 o 
  -8   3   3       19.11       24.99     16.34 o 
  -7   3   3      175.08      154.75     32.62 o 
  -6   3   3      634.11      762.76     55.19 o 
  -5   3   3       20.89       26.89     12.33 o 
  -4   3   3      779.88      764.86     45.59 o 
  -3   3   3       32.78       50.67     14.31 o 
  -2   3   3      754.55      762.06     38.34 o 
  -1   3   3      835.45      786.05     28.35 o 
   0   3   3        5.17       14.46      5.04 o 
   1   3   3       27.47       14.72      7.47 o 
   2   3   3      110.89      133.35     17.30 o 
   3   3   3     1000.47      964.84     44.47 o 
   4   3   3       47.13       44.26     13.37 o 
   5   3   3      130.19      164.43     25.66 o 
   6   3   3      146.68      138.67     37.83 o 
   7   3   3        8.15       29.88     19.96 o 
 -10   4   3       12.69       30.01     22.95 o 
  -9   4   3       87.20      103.82     31.60 o 
  -8   4   3       11.50        3.94     14.05 o 
  -7   4   3      152.47      128.24     31.85 o 
  -6   4   3      582.77      621.80     49.91 o 
  -5   4   3      119.26      155.20     27.28 o 
  -4   4   3       98.11       83.16     20.85 o 
  -3   4   3       22.08       20.54     10.68 o 
  -2   4   3     1176.49     1121.22     55.06 o 
  -1   4   3      432.48      413.57     21.51 o 
   0   4   3     1160.57     1169.77     38.38 o 
   1   4   3      410.04      423.48     31.54 o 
   2   4   3        0.60        0.00      6.04 o 
   3   4   3      837.13      798.00     40.05 o 
   4   4   3       18.60       21.14     10.39 o 
   5   4   3      520.94      535.96     38.54 o 
   6   4   3        4.51       17.04     15.64 o 
 -10   5   3       74.21       70.06     29.56 o 
  -9   5   3       27.03       26.13     20.28 o 
  -8   5   3       10.02       14.94     15.07 o 
  -7   5   3       56.18       88.63     28.10 o 
  -6   5   3      622.38      657.98     54.04 o 
  -5   5   3      527.23      521.92     45.84 o 
  -4   5   3        0.08        0.51      5.91 o 
  -3   5   3      205.92      214.96     31.03 o 
  -2   5   3      368.72      400.54     22.23 o 
  -1   5   3      230.44      213.25     26.35 o 
   0   5   3        7.51       17.02      7.44 o 
   1   5   3       15.03       10.94      6.86 o 
   2   5   3      532.45      488.26     31.12 o 
   3   5   3      358.57      421.35     31.96 o 
   4   5   3       59.15       57.93     16.65 o 
   5   5   3       42.56       31.22     20.03 o 
   6   5   3       44.93       43.30     25.94 o 
  -9   6   3        0.96        0.00     13.22 o 
  -8   6   3       74.76       81.76     28.10 o 
  -7   6   3        0.18        6.49      9.47 o 
  -6   6   3       11.67       11.00     11.19 o 
  -5   6   3      298.31      265.00     39.67 o 
  -4   6   3       28.16       40.88     18.63 o 
  -3   6   3      608.53      578.70     47.24 o 
  -2   6   3       95.78       95.69     25.18 o 
  -1   6   3      284.76      278.23     20.99 o 
   0   6   3      265.09      274.17     31.25 o 
   1   6   3      246.67      241.09     22.98 o 
   2   6   3      452.95      428.49     31.92 o 
   3   6   3      115.81      101.91     20.59 o 
   4   6   3       32.07       29.91     13.53 o 
   5   6   3       47.15       42.28     24.41 o 
  -9   7   3       61.20      127.60     37.77 o 
  -8   7   3      101.69      124.11     34.65 o 
  -7   7   3       13.46       12.65     12.27 o 
  -6   7   3        1.79        2.86     11.00 o 
  -4   7   3       19.54       38.27     19.14 o 
  -3   7   3      142.04      128.24     30.39 o 
  -2   7   3        4.07        5.47     10.94 o 
  -1   7   3        2.63        4.83     12.65 o 
   0   7   3      694.03      731.92     62.75 o 
   1   7   3       97.84      101.28     30.07 o 
   2   7   3      295.51      358.33     54.49 o 
   3   7   3       36.76       43.62     23.40 o 
   4   7   3        5.16        9.22     14.50 o 
  -8   8   3        0.17       11.89     16.15 o 
  -7   8   3       20.48       23.91     17.29 o 
  -6   8   3       25.29       35.54     19.96 o 
  -5   8   3       94.45       92.83     29.37 o 
  -4   8   3        4.48        1.14     12.84 o 
  -3   8   3      118.87       99.95     28.29 o 
  -2   8   3       28.65       31.79     19.71 o 
  -1   8   3      186.69      208.35     41.77 o 
   0   8   3      184.27      187.94     40.56 o 
   1   8   3       16.45       11.38     14.24 o 
   2   8   3       91.05       86.15     31.73 o 
  -7   9   3        5.02       18.69     19.14 o 
  -6   9   3       78.87      129.38     38.53 o 
  -5   9   3       15.83       16.85     16.47 o 
  -4   9   3        0.62        5.91     13.16 o 
  -3   9   3      149.95      126.08     34.14 o 
  -2   9   3      501.32      499.80     57.86 o 
  -1   9   3      163.86      192.71     43.55 o 
   0   9   3       17.98       17.10     19.26 o 
   1   9   3        4.71       22.13     20.73 o 
  -5  10   3        0.29        3.56     11.89 o 
  -4  10   3        9.69       27.15     19.26 o 
  -3  10   3       23.99       26.64     19.52 o 
  -2  10   3       72.77       98.04     34.78 o 
  -1 -10   4       43.08       36.18     22.06 o 
   0 -10   4       46.45       59.05     17.09 o 
   1 -10   4       25.22       18.79     11.65 o 
   2 -10   4       99.51      115.03     22.25 o 
   3 -10   4       49.46       62.34     17.59 o 
   4 -10   4        5.62       17.89     10.74 o 
   5 -10   4       14.89       27.23     12.08 o 
   6 -10   4        0.38        0.91      7.89 o 
  -3  -9   4       13.93       27.02     19.39 o 
  -2  -9   4       30.28       44.38     22.51 o 
  -1  -9   4      259.65      284.62     32.24 o 
   0  -9   4        4.06        0.00      8.48 o 
   1  -9   4       39.31       30.72     13.41 o 
   2  -9   4       54.38       53.63     15.44 o 
   3  -9   4      262.97      227.97     33.19 o 
   4  -9   4      276.34      241.46     27.79 o 
   5  -9   4       21.84       29.09     12.25 o 
   6  -9   4       50.07       60.98     15.85 o 
   7  -9   4       27.73       29.79     12.87 o 
  -4  -8   4        8.54        2.86     17.99 o 
  -3  -8   4       68.83       87.10     28.93 o 
  -2  -8   4      241.48      268.05     30.90 o 
  -1  -8   4      486.57      508.26     35.09 o 
   0  -8   4       22.33       22.39     10.63 o 
   1  -8   4        4.61        1.37      6.54 o 
   2  -8   4      107.59       92.69     17.38 o 
   3  -8   4      629.32      649.12     38.58 o 
   4  -8   4       67.29       77.66     16.67 o 
   5  -8   4      104.35       93.01     17.76 o 
   6  -8   4       23.23       19.24     11.16 o 
   7  -8   4        0.27        2.11      7.13 o 
   8  -8   4      100.99      116.78     23.70 o 
  -5  -7   4       72.49       78.90     28.74 o 
  -4  -7   4       71.89      106.75     32.04 o 
  -3  -7   4       84.96      111.47     21.28 o 
  -2  -7   4      166.22      180.05     23.61 o 
  -1  -7   4      467.25      508.09     33.31 o 
   0  -7   4       14.26        7.10      6.70 o 
   1  -7   4        0.21        3.21      5.30 o 
   2  -7   4       46.57       44.32     12.27 o 
   3  -7   4      434.46      476.45     30.16 o 
   4  -7   4     1498.72     1430.43     52.65 o 
   5  -7   4       40.92       29.21      9.97 o 
   6  -7   4        0.04        0.62      6.70 o 
   7  -7   4       81.75       99.08     20.71 o 
   8  -7   4      138.88      167.76     31.60 o 
  -6  -6   4       16.61       26.96     18.76 o 
  -5  -6   4        0.73        7.88     16.02 o 
  -4  -6   4       24.03       37.61     13.02 o 
  -3  -6   4       35.14       34.05     12.63 o 
  -2  -6   4        7.51        8.07      7.27 o 
  -1  -6   4      142.65      188.95     20.72 o 
   0  -6   4      259.47      257.49     20.33 o 
   1  -6   4       11.78       20.14      7.35 o 
   2  -6   4      282.74      282.79     21.60 o 
   3  -6   4      168.94      207.30     19.97 o 
   4  -6   4        1.29        1.99      5.10 o 
   5  -6   4       65.11       66.09     14.49 o 
   6  -6   4       27.58       34.17     11.66 o 
   7  -6   4       17.15       25.35     11.79 o 
   8  -6   4      103.74      142.66     25.75 o 
  -7  -5   4        2.99       11.51     16.91 o 
  -6  -5   4       64.98       54.04     23.59 o 
  -5  -5   4     1055.82     1125.76     52.17 o 
  -4  -5   4      311.58      300.93     25.55 o 
  -3  -5   4      183.76      210.15     22.88 o 
  -2  -5   4       13.16       31.75      9.39 o 
  -1  -5   4       23.21       22.55      7.37 o 
   0  -5   4     1556.96     1563.80     44.52 o 
   1  -5   4        0.10        0.00      3.22 o 
   2  -5   4      509.78      537.01     23.13 o 
   3  -5   4       28.31       14.61      5.64 o 
   4  -5   4      143.37      120.84     27.18 o 
   5  -5   4       59.48       71.16     15.19 o 
   6  -5   4      418.18      481.25     32.35 o 
   7  -5   4      338.86      299.33     36.18 o 
   8  -5   4        3.11        9.60     13.48 o 
   9  -5   4       99.68       58.43     22.38 o 
  -8  -4   4        7.26       24.41     21.68 o 
  -7  -4   4       24.10       30.77     20.66 o 
  -6  -4   4        0.48        0.00      7.70 o 
  -5  -4   4      411.74      410.58     30.73 o 
  -4  -4   4       57.56       71.15     14.53 o 
  -3  -4   4       79.72       85.06     14.52 o 
  -2  -4   4      263.47      251.52     18.86 o 
  -1  -4   4      963.80      998.70     46.35 o 
   0  -4   4     1556.03     1413.07     36.77 o 
   1  -4   4      110.99      116.94     11.92 o 
   2  -4   4       57.75       70.43      8.00 o 
   3  -4   4       43.36       85.77     10.36 o 
   4  -4   4      197.65      182.91     14.07 o 
   5  -4   4      221.19      216.77     16.50 o 
   6  -4   4      320.17      319.26     22.47 o 
   7  -4   4      116.22      113.59     21.27 o 
   8  -4   4        0.41       10.49     12.14 o 
   9  -4   4       28.90       51.63     22.95 o 
  -8  -3   4      109.25      149.98     37.89 o 
  -7  -3   4      101.59       92.82     19.69 o 
  -6  -3   4       86.43       58.36     15.12 o 
  -5  -3   4        5.95        9.57      6.30 o 
  -4  -3   4      301.55      313.17     23.08 o 
  -3  -3   4       56.42       63.07     12.19 o 
  -2  -3   4      457.10      422.42     21.25 o 
  -1  -3   4     2601.77     2684.67     78.68 o 
   0  -3   4      615.35      598.32     19.47 o 
   1  -3   4      528.35      518.87     19.66 o 
   2  -3   4        8.57       10.67      3.60 o 
   3  -3   4      211.30      218.93     13.15 o 
   4  -3   4      816.72      794.80     28.97 o 
   5  -3   4       44.02       43.55      9.09 o 
   6  -3   4       20.42       24.25      7.72 o 
   7  -3   4      269.01      269.00     28.36 o 
   8  -3   4      128.97      138.03     33.89 o 
   9  -3   4       11.86       30.90     19.33 o 
  -9  -2   4       14.24       17.80     17.99 o 
  -8  -2   4      434.42      437.09     33.57 o 
  -7  -2   4       37.12       29.56     11.25 o 
  -6  -2   4      154.72      146.29     19.90 o 
  -5  -2   4      235.44      223.62     20.62 o 
  -4  -2   4       10.74       23.33      8.09 o 
  -3  -2   4     2307.49     2284.62     51.43 o 
  -2  -2   4     1025.23     1033.66     59.70 o 
  -1  -2   4     1340.53     1322.10     26.84 o 
   0  -2   4      474.70      447.03     31.66 o 
   1  -2   4     1401.71     1474.49     26.46 o 
   2  -2   4     1692.79     1816.12     33.34 o 
   3  -2   4     2446.44     2336.85     42.73 o 
   4  -2   4      444.03      432.98     23.95 o 
   5  -2   4        1.87        2.50      4.04 o 
   6  -2   4      176.42      182.65     23.49 o 
   7  -2   4      106.45      104.84     20.64 o 
   8  -2   4      322.02      329.47     49.72 o 
   9  -2   4        0.41        7.69     11.57 o 
  -9  -1   4       33.50       38.53     21.93 o 
  -8  -1   4      305.93      323.79     41.77 o 
  -7  -1   4        0.30        1.25      6.45 o 
  -6  -1   4      332.35      309.24     24.32 o 
  -5  -1   4       91.66       85.95     14.51 o 
  -4  -1   4      874.59      816.88     31.68 o 
  -3  -1   4     2020.03     1771.70     56.27 o 
  -2  -1   4      707.44      640.61     28.48 o 
  -1  -1   4      161.98      165.62     19.65 o 
   0  -1   4     1153.29     1189.89     45.01 o 
   1  -1   4       32.06       46.13      5.61 o 
   2  -1   4      169.51      184.49     10.55 o 
   3  -1   4     4220.49     4596.77     59.85 o 
   4  -1   4      629.24      583.49     22.54 o 
   5  -1   4       12.45       16.92      9.10 o 
   6  -1   4     1022.10     1004.95     47.17 o 
   7  -1   4        9.10       19.28     11.20 o 
   8  -1   4      358.12      310.71     50.35 o 
  -9   0   4       34.29       29.26     12.91 o 
  -8   0   4      269.98      271.55     29.13 o 
  -7   0   4       17.82       15.70      8.90 o 
  -6   0   4      121.96      103.28     16.32 o 
  -5   0   4      364.61      367.10     23.73 o 
  -4   0   4        4.04        4.95      4.26 o 
  -3   0   4      675.45      638.81     23.86 o 
  -2   0   4       43.82       50.10      6.89 o 
  -1   0   4        1.70        4.13      2.96 o 
   0   0   4        4.42       17.61      4.36 o 
   1   0   4      740.76      794.68     23.26 o 
   2   0   4        0.05        5.17      2.68 o 
   3   0   4      530.27      539.10     19.17 o 
   4   0   4      328.18      357.62     25.26 o 
   5   0   4      112.76      102.31     18.70 o 
   6   0   4       65.12       48.67     14.49 o 
   7   0   4        7.37       15.80     10.63 o 
   8   0   4      153.84      151.38     39.10 o 
  -9   1   4       30.69       50.37     15.83 o 
  -8   1   4       32.19       26.59     11.23 o 
  -7   1   4      143.32      120.93     28.48 o 
  -6   1   4       66.88       64.47     18.76 o 
  -5   1   4     2288.76     2114.52     74.96 o 
  -4   1   4     5687.27     5734.08    112.98 o 
  -3   1   4      413.48      402.61     19.83 o 
  -2   1   4      833.57      765.93     31.88 o 
  -1   1   4      609.02      584.36     29.66 o 
   0   1   4     1475.79     1491.65     28.53 o 
   1   1   4      255.48      236.52     11.19 o 
   2   1   4       86.52       89.25      7.61 o 
   3   1   4       34.42       32.62      9.38 o 
   4   1   4      369.95      435.00     29.56 o 
   5   1   4      406.27      395.60     30.40 o 
   6   1   4       80.19       71.98     18.39 o 
   7   1   4      152.61      142.15     25.73 o 
   8   1   4       38.28       44.95     22.70 o 
 -10   2   4       24.14       30.58     21.87 o 
  -9   2   4       71.77       85.26     27.97 o 
  -8   2   4        0.60        5.98     12.59 o 
  -7   2   4      126.49      128.05     26.58 o 
  -6   2   4      130.77      130.66     25.75 o 
  -5   2   4      514.26      520.90     40.12 o 
  -4   2   4      297.72      298.89     26.70 o 
  -3   2   4       79.28       56.59     13.42 o 
  -2   2   4      136.99      111.65     13.80 o 
  -1   2   4      802.81      798.38     25.92 o 
   0   2   4     6657.17     6858.23     66.00 o 
   1   2   4      106.13      108.75      8.51 o 
   2   2   4      169.41      187.63     19.16 o 
   3   2   4      488.96      495.78     29.78 o 
   4   2   4      599.86      703.20     39.47 o 
   5   2   4      765.48      791.51     54.61 o 
   6   2   4       52.84       70.78     18.26 o 
   7   2   4        1.41        8.81     11.10 o 
 -10   3   4        3.99       10.11     18.06 o 
  -9   3   4       70.41      100.39     30.58 o 
  -8   3   4      143.92      151.51     34.21 o 
  -7   3   4       72.59       77.25     23.72 o 
  -6   3   4       61.71       73.94     20.54 o 
  -5   3   4        1.10        4.26      8.20 o 
  -4   3   4      599.05      575.39     40.12 o 
  -3   3   4       73.90       52.64     14.11 o 
  -2   3   4       81.57       72.10     15.39 o 
  -1   3   4      561.89      559.72     25.96 o 
   0   3   4      672.11      683.22     20.78 o 
   1   3   4      612.02      652.09     30.78 o 
   2   3   4       85.90      136.67     18.76 o 
   3   3   4       11.45       15.22      8.01 o 
   4   3   4      143.61      198.50     26.15 o 
   5   3   4       56.37       64.66     17.72 o 
   6   3   4       28.93       34.38     15.42 o 
   7   3   4        0.22        3.94     14.24 o 
 -10   4   4        0.45        7.06     19.58 o 
  -9   4   4      218.24      244.08     46.79 o 
  -8   4   4      327.99      385.29     50.99 o 
  -7   4   4        1.83        0.00      9.03 o 
  -6   4   4        2.86        4.96      9.35 o 
  -5   4   4        1.56        7.63      8.46 o 
  -4   4   4      436.44      411.68     38.08 o 
  -3   4   4      425.54      432.15     35.86 o 
  -2   4   4      400.12      352.42     32.11 o 
  -1   4   4       10.31        8.07      5.35 o 
   0   4   4        1.31        5.43      5.14 o 
   1   4   4      833.74      842.35     37.38 o 
   2   4   4       45.18       78.43     16.18 o 
   3   4   4      299.06      308.46     28.37 o 
   4   4   4      175.91      175.04     26.50 o 
   5   4   4       28.81       27.54     12.14 o 
   6   4   4      117.34      125.15     25.64 o 
  -9   5   4      110.99      189.47     42.03 o 
  -8   5   4      509.20      657.54     62.18 o 
  -7   5   4        0.14        0.45      9.79 o 
  -6   5   4        0.02        2.99      9.79 o 
  -5   5   4       91.11       92.19     25.18 o 
  -4   5   4     1643.72     1654.90     76.55 o 
  -3   5   4      849.72      803.01     53.22 o 
  -2   5   4      325.71      342.78     22.51 o 
  -1   5   4      151.96      174.37     19.00 o 
   0   5   4       14.20       10.31     10.55 o 
   1   5   4     1007.86     1042.21     44.45 o 
   2   5   4        4.22       14.72      9.48 o 
   3   5   4     1100.31     1032.83     52.12 o 
   4   5   4        6.40        5.17      8.47 o 
   5   5   4       39.77       63.37     18.63 o 
  -9   6   4       25.55       45.33     22.32 o 
  -8   6   4      174.37      184.57     40.56 o 
  -7   6   4       36.79       37.45     20.60 o 
  -6   6   4       20.55       12.14     13.16 o 
  -5   6   4       36.38       43.93     19.52 o 
  -4   6   4      487.16      435.52     44.51 o 
  -3   6   4      544.70      525.99     45.97 o 
  -2   6   4       78.33       78.09     14.02 o 
  -1   6   4      114.35      112.98     17.09 o 
   0   6   4      159.15      180.04     21.67 o 
   1   6   4      622.09      517.52     51.34 o 
   2   6   4      105.28      107.92     20.73 o 
   3   6   4       27.08       31.79     12.42 o 
   4   6   4        1.19        5.35      9.21 o 
  -9   7   4        3.33        7.06     20.09 o 
  -8   7   4       25.96       31.92     21.24 o 
  -7   7   4       20.85       21.74     14.69 o 
  -6   7   4        6.97        2.10     12.59 o 
  -5   7   4       80.91       88.06     27.59 o 
  -4   7   4      328.52      350.58     47.43 o 
  -3   7   4      421.18      375.05     42.53 o 
  -2   7   4      403.98      334.81     46.22 o 
  -1   7   4      159.94      151.00     34.33 o 
   0   7   4      144.54      177.64     41.90 o 
   1   7   4      154.40      155.64     37.38 o 
   2   7   4        0.91        0.00     11.57 o 
   3   7   4        8.41       18.69     19.14 o 
  -8   8   4        6.43       25.94     20.15 o 
  -7   8   4      163.85      206.19     44.70 o 
  -6   8   4        0.18        5.02     13.92 o 
  -5   8   4       74.55       79.98     27.59 o 
  -4   8   4       15.05       18.88     15.96 o 
  -3   8   4       15.24       13.22     13.35 o 
  -2   8   4       47.60       58.37     23.97 o 
  -1   8   4       12.53       27.59     18.25 o 
   0   8   4      313.93      327.18     53.92 o 
   1   8   4        1.70       26.07     19.07 o 
   2   8   4       44.90       34.52     20.85 o 
  -6   9   4        1.31        0.00     13.54 o 
  -5   9   4      148.97      182.47     42.60 o 
  -4   9   4       62.52       89.01     29.50 o 
  -3   9   4      162.22      194.55     42.28 o 
  -2   9   4      123.43      138.35     37.51 o 
  -1   9   4       37.39       40.18     23.02 o 
   0   9   4       33.53       35.73     24.29 o 
   0 -10   5      138.50      129.57     36.75 o 
   1 -10   5       21.62       29.82     18.12 o 
   2 -10   5       50.28       50.10     23.91 o 
   3 -10   5      116.00      109.74     33.25 o 
   4 -10   5        3.81        9.60     15.39 o 
   5 -10   5       45.29       58.05     24.61 o 
  -1  -9   5       52.00       53.09     22.57 o 
   0  -9   5      423.87      510.86     57.48 o 
   1  -9   5      179.04      183.30     40.50 o 
   2  -9   5       35.25       37.51     20.28 o 
   3  -9   5       32.60       43.04     21.93 o 
   4  -9   5        8.95        0.06     12.08 o 
   5  -9   5      157.95      105.73     32.11 o 
   6  -9   5       29.55       38.02     21.87 o 
  -2  -8   5        4.79        1.08     13.10 o 
  -1  -8   5        2.24       11.06     14.37 o 
   0  -8   5        1.82        5.21     13.48 o 
   1  -8   5      255.04      282.74     46.60 o 
   2  -8   5      295.98      276.49     28.46 o 
   3  -8   5        0.17        0.00      5.38 o 
   4  -8   5      130.59      120.85     19.66 o 
   5  -8   5       82.32       69.71     15.36 o 
   6  -8   5      116.27      128.74     22.58 o 
   7  -8   5        3.12       13.37     10.22 o 
  -3  -7   5      563.37      604.07     56.65 o 
  -2  -7   5       54.28       43.87     21.24 o 
  -1  -7   5       45.40       46.19     13.59 o 
   0  -7   5      146.63      141.88     19.49 o 
   1  -7   5      603.17      578.77     32.45 o 
   2  -7   5      134.74      115.13     17.87 o 
   3  -7   5       56.31       69.33     14.11 o 
   4  -7   5        0.55        1.07      5.67 o 
   5  -7   5      194.51      197.39     24.51 o 
   6  -7   5      538.93      620.98     39.85 o 
   7  -7   5       16.99       25.86     11.92 o 
   8  -7   5       26.42       45.20     15.47 o 
  -4  -6   5      117.79      128.30     33.57 o 
  -3  -6   5      416.35      430.32     30.77 o 
  -2  -6   5       53.16       75.46     15.10 o 
  -1  -6   5      220.70      257.43     22.55 o 
   0  -6   5       58.15       54.59     12.24 o 
   1  -6   5      390.00      392.75     24.30 o 
   2  -6   5      738.96      675.69     31.96 o 
   3  -6   5       78.48       67.32     12.76 o 
   4  -6   5      329.21      331.61     24.91 o 
   5  -6   5        7.23        1.81      6.52 o 
   6  -6   5      374.04      375.38     30.44 o 
   7  -6   5       32.34       38.68     12.79 o 
   8  -6   5       32.78       30.75     13.08 o 
  -5  -5   5       92.92      104.89     20.69 o 
  -4  -5   5       99.47      104.89     19.12 o 
  -3  -5   5      215.41      277.66     24.55 o 
  -2  -5   5      783.04      771.26     49.91 o 
  -1  -5   5      127.68      140.18     16.06 o 
   0  -5   5      125.25      137.16     14.11 o 
   1  -5   5      755.73      692.68     28.20 o 
   2  -5   5        3.17        5.40      3.57 o 
   3  -5   5        1.64        5.82      4.15 o 
   4  -5   5      277.11      312.77     26.04 o 
   5  -5   5      150.50      160.25     21.03 o 
   6  -5   5      169.52      147.79     21.32 o 
   7  -5   5      133.89      163.15     24.16 o 
   8  -5   5       17.67       15.07     12.46 o 
  -7  -4   5      776.02      796.33     69.36 o 
  -6  -4   5      204.58      208.29     27.46 o 
  -5  -4   5      124.48      124.16     21.31 o 
  -4  -4   5        5.84        7.07      7.19 o 
  -3  -4   5        7.34       10.96      6.23 o 
  -2  -4   5     1979.67     1841.13     48.15 o 
  -1  -4   5        0.46        5.76      3.72 o 
   0  -4   5     1000.91      970.00     28.84 o 
   1  -4   5       73.77       82.75     10.11 o 
   2  -4   5     1046.20     1051.72     27.37 o 
   3  -4   5     1635.05     1736.24     44.72 o 
   4  -4   5      179.37      195.80     16.07 o 
   5  -4   5      735.66      726.12     29.50 o 
   6  -4   5        8.59       12.19      6.58 o 
   7  -4   5       45.79       55.10     12.33 o 
   8  -4   5       50.08       56.01     20.98 o 
  -8  -3   5        0.66        0.06     15.64 o 
  -7  -3   5      325.61      329.58     32.29 o 
  -6  -3   5      172.66      155.39     22.27 o 
  -5  -3   5      123.19      126.90     19.37 o 
  -4  -3   5        0.14        1.74      5.53 o 
  -3  -3   5     1160.83     1264.03     41.82 o 
  -2  -3   5     4412.59     4530.97     70.01 o 
  -1  -3   5       45.48       40.97      6.49 o 
   0  -3   5      935.90      951.55     23.00 o 
   1  -3   5      252.27      258.50     11.92 o 
   2  -3   5      889.40      899.48     25.20 o 
   3  -3   5     1768.85     1810.02     39.37 o 
   4  -3   5      401.69      417.31     20.61 o 
   5  -3   5      429.45      397.07     21.20 o 
   6  -3   5        6.38        7.46      6.32 o 
   7  -3   5      244.05      266.74     33.82 o 
   8  -3   5       23.34       13.16     15.00 o 
  -8  -2   5        1.77        1.06      8.83 o 
  -7  -2   5      145.19      154.67     22.64 o 
  -6  -2   5      259.52      236.71     29.15 o 
  -5  -2   5        8.45       12.99      7.35 o 
  -4  -2   5       40.71       52.94     10.96 o 
  -3  -2   5      236.87      248.26     25.97 o 
  -2  -2   5     1226.06     1287.75     31.28 o 
  -1  -2   5      580.31      544.68     40.12 o 
   0  -2   5      188.94      186.16     22.25 o 
   1  -2   5        6.20       18.23      3.90 o 
   2  -2   5     1554.62     1641.43     33.92 o 
   3  -2   5     1141.30     1088.43     37.72 o 
   4  -2   5      163.29      170.76     14.76 o 
   5  -2   5      356.16      381.16     21.37 o 
   6  -2   5      106.13      122.76     21.17 o 
   7  -2   5       62.68       52.42     16.14 o 
   8  -2   5       27.22       42.43     15.43 o 
  -9  -1   5       60.75       67.12     17.81 o 
  -8  -1   5      277.80      256.34     28.69 o 
  -7  -1   5       36.92       25.56     10.83 o 
  -6  -1   5      271.95      267.28     23.55 o 
  -5  -1   5      545.23      493.79     28.26 o 
  -4  -1   5      170.94      154.78     15.25 o 
  -3  -1   5     1100.55     1109.85     32.91 o 
  -2  -1   5      239.08      236.73     17.01 o 
  -1  -1   5      379.74      381.92     32.04 o 
   0  -1   5        0.60        7.25      5.91 o 
   1  -1   5     4555.15     4698.23     70.14 o 
   2  -1   5      384.89      400.74     16.80 o 
   3  -1   5      363.42      361.18     17.38 o 
   4  -1   5      151.03      137.71     14.03 o 
   5  -1   5       11.66       14.74      8.59 o 
   6  -1   5      498.33      487.81     34.83 o 
   7  -1   5       17.55       14.20     10.66 o 
   8  -1   5        8.96       14.71     12.97 o 
  -9   0   5        0.03        2.02      9.15 o 
  -8   0   5      104.12      108.52     21.11 o 
  -7   0   5       41.41       54.31     14.47 o 
  -6   0   5      336.33      309.00     36.05 o 
  -5   0   5      124.14      111.84     16.05 o 
  -4   0   5     1260.20     1280.83     41.49 o 
  -3   0   5       81.36       80.93     10.18 o 
  -2   0   5       14.42       17.16      4.83 o 
  -1   0   5      759.17      821.70     43.55 o 
   0   0   5      160.21      232.25     12.00 o 
   1   0   5     3818.05     3972.96     57.10 o 
   2   0   5     1017.39     1043.91     53.99 o 
   3   0   5        0.81        4.81      3.88 o 
   4   0   5     1104.17     1053.62     44.45 o 
   5   0   5      231.96      239.72     26.50 o 
   6   0   5      496.36      494.27     36.23 o 
   7   0   5       27.46       17.09     10.43 o 
   8   0   5        1.63        2.06     10.94 o 
  -9   1   5        4.65       11.87      9.33 o 
  -8   1   5      134.25      147.57     23.20 o 
  -7   1   5      537.85      479.69     32.95 o 
  -6   1   5      557.80      501.55     30.62 o 
  -5   1   5      230.44      199.54     19.48 o 
  -4   1   5        5.06       14.27      6.10 o 
  -3   1   5     1484.40     1563.27     40.03 o 
  -2   1   5      668.48      704.27     24.87 o 
  -1   1   5      910.66      913.44     26.38 o 
   0   1   5        0.31        3.64      2.86 o 
   1   1   5      402.96      427.68     16.95 o 
   2   1   5      426.58      427.62     25.32 o 
   3   1   5       62.08       74.55     15.01 o 
   4   1   5      482.69      388.43     49.08 o 
   5   1   5      689.01      669.68     41.02 o 
   6   1   5      561.87      583.07     41.37 o 
   7   1   5       59.37       45.49     15.05 o 
  -9   2   5       60.68       65.05     17.67 o 
  -8   2   5       27.77       23.91     17.61 o 
  -7   2   5      502.37      451.67     42.09 o 
  -6   2   5      352.46      375.88     36.43 o 
  -5   2   5       81.27       83.35     19.52 o 
  -4   2   5      112.17      103.25     18.12 o 
  -3   2   5      971.31     1039.40     35.72 o 
  -2   2   5     4189.94     4289.47     67.76 o 
  -1   2   5       35.87       39.85      7.66 o 
   0   2   5       20.47       40.42      6.73 o 
   1   2   5      190.31      181.45     17.51 o 
   2   2   5      544.45      519.44     32.20 o 
   3   2   5     1107.06     1022.90     44.58 o 
   4   2   5       47.19       38.47     13.53 o 
   5   2   5       77.96       71.49     18.25 o 
   6   2   5       51.53       48.81     15.27 o 
   7   2   5      192.86      206.41     32.64 o 
  -9   3   5      108.01      120.16     32.68 o 
  -8   3   5        0.95       13.67     14.56 o 
  -7   3   5      676.51      716.03     57.73 o 
  -6   3   5      194.38      171.16     29.56 o 
  -5   3   5      331.13      334.36     31.47 o 
  -4   3   5      157.07      194.87     26.45 o 
  -3   3   5     1223.28     1040.54     48.45 o 
  -2   3   5     5384.06     5654.99    118.45 o 
  -1   3   5      118.19      140.54     11.72 o 
   0   3   5        0.57        3.56      3.49 o 
   1   3   5      169.35      156.81     18.61 o 
   2   3   5     1053.47     1049.27     45.79 o 
   3   3   5      894.62      787.93     40.67 o 
   4   3   5      395.29      411.83     33.12 o 
   5   3   5        8.82       17.10     10.70 o 
   6   3   5        3.87       12.01     10.94 o 
  -9   4   5       48.02       80.87     28.67 o 
  -8   4   5        2.62       14.05     14.11 o 
  -7   4   5      125.96      181.07     34.65 o 
  -6   4   5      108.99      126.33     27.85 o 
  -5   4   5        1.77        0.00      8.90 o 
  -4   4   5       18.82       39.74     15.64 o 
  -3   4   5      344.70      342.69     32.87 o 
  -2   4   5      440.63      392.72     25.15 o 
  -1   4   5       84.45       93.94     15.50 o 
   0   4   5        0.24        3.49      4.55 o 
   1   4   5        0.17        4.19      6.14 o 
   2   4   5      977.49      870.27     43.15 o 
   3   4   5      227.87      216.12     28.07 o 
   4   4   5        9.03        6.29      7.94 o 
   5   4   5        2.88       10.46      9.79 o 
  -9   5   5        1.25       13.22     18.18 o 
  -8   5   5       20.20       31.22     17.42 o 
  -7   5   5      175.18      153.29     34.59 o 
  -6   5   5      302.18      307.85     43.55 o 
  -5   5   5       70.86       78.90     23.52 o 
  -4   5   5       18.02       21.17     11.89 o 
  -3   5   5      128.01      131.16     26.45 o 
  -2   5   5      176.50      210.66     21.38 o 
  -1   5   5      258.16      274.49     22.22 o 
   0   5   5       54.71       51.11     13.49 o 
   1   5   5      412.84      361.61     32.90 o 
   2   5   5      480.17      389.02     30.76 o 
   3   5   5      243.70      223.16     34.65 o 
   4   5   5       11.36       20.60     12.24 o 
  -9   6   5        0.60        2.61     14.62 o 
  -8   6   5        0.02        5.28     12.46 o 
  -7   6   5        5.68        0.00      8.39 o 
  -6   6   5      416.28      407.16     46.79 o 
  -5   6   5      283.72      243.00     40.37 o 
  -4   6   5       94.20      115.46     29.18 o 
  -3   6   5       35.25       50.27     12.67 o 
  -2   6   5       18.36       18.02      8.55 o 
  -1   6   5      264.77      246.00     23.44 o 
   0   6   5       19.92       16.49     10.23 o 
   1   6   5      506.13      470.75     41.87 o 
   2   6   5       22.40       20.21     11.37 o 
   3   6   5       86.61       92.39     20.23 o 
  -8   7   5       20.41       28.10     18.82 o 
  -7   7   5       52.62       62.56     24.35 o 
  -6   7   5      208.39      221.76     43.36 o 
  -5   7   5      304.52      312.94     47.62 o 
  -4   7   5        0.00        0.00     12.65 o 
  -3   7   5        9.99        4.13     12.27 o 
  -2   7   5       93.76       97.98     28.55 o 
  -1   7   5      455.22      440.10     49.53 o 
   0   7   5        9.29        9.79     14.18 o 
   1   7   5        4.53       12.59     15.39 o 
   2   7   5        2.67        6.10     14.31 o 
  -7   8   5       13.38        9.47     14.94 o 
  -6   8   5        8.58        7.76     16.53 o 
  -5   8   5       16.95        5.91     13.16 o 
  -4   8   5       68.60       82.21     28.42 o 
  -3   8   5      119.53      160.16     37.58 o 
  -2   8   5      136.46      146.61     36.62 o 
  -1   8   5       93.83       98.10     31.66 o 
   0   8   5       15.21       12.97     14.37 o 
   1   8   5        0.67        1.97     12.14 o 
  -5   9   5        0.58        2.61     12.91 o 
  -4   9   5        5.64       15.32     15.32 o 
  -3   9   5       81.99       84.56     30.45 o 
  -2   9   5      150.12      172.24     42.15 o 
   0 -10   6       16.69       17.36     17.36 o 
   1 -10   6       16.73       22.13     17.17 o 
   2 -10   6        0.23       11.63     15.39 o 
   3 -10   6       79.06       91.36     31.73 o 
   4 -10   6       22.27       29.56     20.28 o 
  -2  -9   6      259.03      326.80     55.31 o 
  -1  -9   6       70.67       45.33     21.93 o 
   0  -9   6       24.91       26.77     17.36 o 
   1  -9   6       55.37       89.39     30.84 o 
   2  -9   6      188.04      223.35     45.40 o 
   3  -9   6      174.04      215.72     46.86 o 
   4  -9   6       11.43       17.80     15.89 o 
   5  -9   6        1.03        9.85     15.26 o 
   6  -9   6        0.18        6.23     13.86 o 
  -3  -8   6       41.55       59.76     25.56 o 
  -2  -8   6      414.71      444.48     52.26 o 
  -1  -8   6      144.19       98.10     30.14 o 
   0  -8   6      195.99      191.56     40.69 o 
   1  -8   6       16.16        7.57     12.14 o 
   2  -8   6      126.11      127.54     34.78 o 
   3  -8   6      400.55      400.61     49.72 o 
   4  -8   6       75.31       80.30     27.47 o 
   5  -8   6       56.23       61.16     24.86 o 
   6  -8   6       14.60       49.21     23.08 o 
  -4  -7   6       30.62       53.98     26.26 o 
  -3  -7   6        9.62        4.01     15.64 o 
  -2  -7   6        8.29       16.28     16.72 o 
  -1  -7   6      101.74       98.48     30.71 o 
   0  -7   6       23.65       30.26     20.15 o 
   1  -7   6       31.46       30.07     18.25 o 
   2  -7   6     1010.32     1126.62     80.49 o 
   3  -7   6      653.55      635.09     58.75 o 
   4  -7   6      481.21      449.25     49.97 o 
   5  -7   6        5.89        4.26     12.21 o 
   6  -7   6       46.54       55.38     22.19 o 
   7  -7   6       39.06       64.79     25.18 o 
  -5  -6   6      311.46      377.28     54.23 o 
  -4  -6   6        0.34        5.91     14.88 o 
  -3  -6   6       23.06       34.65     20.85 o 
  -2  -6   6       19.96       24.67     16.34 o 
  -1  -6   6      555.77      521.10     52.07 o 
   0  -6   6      233.89      198.18     36.75 o 
   1  -6   6      386.96      347.65     41.39 o 
   2  -6   6      226.01      230.35     39.04 o 
   3  -6   6       21.81       28.04     17.68 o 
   4  -6   6      838.51      902.95     67.78 o 
   5  -6   6      112.97      118.70     30.96 o 
   6  -6   6      241.72      234.54     40.56 o 
   7  -6   6       30.30       35.99     19.84 o 
  -6  -5   6      335.06      349.81     49.53 o 
  -5  -5   6      340.37      307.53     44.57 o 
  -4  -5   6        6.90        5.72     12.72 o 
  -3  -5   6       89.38       74.45     24.61 o 
  -2  -5   6        1.04        1.34     10.55 o 
  -1  -5   6     1281.20     1178.63     71.46 o 
   0  -5   6      329.70      320.25     37.83 o 
   1  -5   6      187.77      159.77     31.85 o 
   2  -5   6       49.77       39.31     11.86 o 
   3  -5   6        0.80        2.42      9.92 o 
   4  -5   6      459.03      466.04     48.07 o 
   5  -5   6       14.36        0.00     10.17 o 
   6  -5   6      153.88      181.33     38.08 o 
   7  -5   6       19.12       12.91     15.51 o 
  -7  -4   6        1.75        0.00     12.21 o 
  -6  -4   6       59.36       76.42     28.74 o 
  -5  -4   6      141.40      170.27     36.05 o 
  -4  -4   6        2.84        5.85     11.06 o 
  -3  -4   6      116.72       82.40     23.65 o 
  -2  -4   6      173.46      182.98     33.00 o 
  -1  -4   6     1011.12      842.81     57.92 o 
   0  -4   6      571.90      573.23     47.30 o 
   1  -4   6        4.20        8.77      8.52 o 
   2  -4   6       84.27       68.49     13.46 o 
   3  -4   6      355.10      357.14     25.18 o 
   4  -4   6      287.99      344.38     26.09 o 
   5  -4   6       50.36       47.12     12.90 o 
   6  -4   6       54.57       46.31     11.21 o 
   7  -4   6       42.94       53.89     14.19 o 
  -8  -3   6       20.97       22.25     16.66 o 
  -7  -3   6       35.11       25.18     16.59 o 
  -6  -3   6       12.06       11.89     15.07 o 
  -5  -3   6       60.15       31.98     17.36 o 
  -4  -3   6      562.40      534.13     49.78 o 
  -3  -3   6      123.63      126.65     29.06 o 
  -2  -3   6     1094.23     1060.95     62.43 o 
  -1  -3   6      163.54      162.70     28.86 o 
   0  -3   6      656.61      652.64     47.56 o 
   1  -3   6     1089.09     1122.74     41.82 o 
   2  -3   6      666.04      646.51     31.50 o 
   3  -3   6      588.15      595.48     32.09 o 
   4  -3   6      112.40      108.69     13.33 o 
   5  -3   6       50.17       51.90     10.52 o 
   6  -3   6       13.86        9.83      8.94 o 
   7  -3   6      293.54      296.97     31.57 o 
   8  -3   6       34.42       43.59     14.99 o 
  -8  -2   6       27.64       47.24     22.38 o 
  -7  -2   6       22.80       24.41     17.29 o 
  -6  -2   6       62.62       55.31     23.40 o 
  -5  -2   6      202.49      129.32     29.63 o 
  -4  -2   6      711.51      624.92     50.86 o 
  -3  -2   6       56.31       56.65     18.88 o 
  -2  -2   6      440.37      411.17     39.67 o 
  -1  -2   6       40.97       38.53     14.31 o 
   0  -2   6     1687.15     1594.44     69.62 o 
   1  -2   6      492.07      495.90     27.19 o 
   2  -2   6      422.03      392.11     24.60 o 
   3  -2   6      567.07      591.63     23.75 o 
   4  -2   6        4.23        2.53      4.74 o 
   5  -2   6     1063.88      896.18     42.15 o 
   6  -2   6       17.90        8.14      9.36 o 
   7  -2   6      330.34      362.98     33.74 o 
  -9  -1   6       56.80       91.94     27.53 o 
  -8  -1   6       45.01       42.03     20.35 o 
  -7  -1   6        2.15        4.64     11.13 o 
  -6  -1   6       78.21       74.32     24.73 o 
  -5  -1   6       46.96       55.06     19.52 o 
  -4  -1   6       97.38      111.20     26.00 o 
  -3  -1   6       22.08       22.89     12.08 o 
  -2  -1   6       65.48       46.99     16.40 o 
  -1  -1   6        6.57       10.30      8.46 o 
   0  -1   6       19.03       11.38      8.58 o 
   1  -1   6       13.68       14.16      3.74 o 
   2  -1   6      235.81      192.01     12.91 o 
   3  -1   6      191.60      167.93     13.82 o 
   4  -1   6      603.65      517.49     30.83 o 
   5  -1   6       45.70       45.25     13.81 o 
   6  -1   6        1.43        6.26      8.78 o 
   7  -1   6      150.84      193.24     35.83 o 
  -9   0   6        0.21        4.13     14.05 o 
  -8   0   6      100.94      130.78     33.57 o 
  -7   0   6       64.21       40.05     20.92 o 
  -6   0   6      145.96      179.93     35.35 o 
  -5   0   6      174.24      162.19     22.03 o 
  -4   0   6       12.68        9.21      5.36 o 
  -3   0   6      318.64      341.26     17.33 o 
  -2   0   6       17.82       29.31     12.72 o 
  -1   0   6     3558.78     3369.64     97.09 o 
   0   0   6      557.33      545.82     31.03 o 
   1   0   6       26.50       31.48      6.03 o 
   2   0   6      123.85      147.38     12.14 o 
   3   0   6        0.64        3.96      5.60 o 
   4   0   6      208.13      199.58     23.64 o 
   5   0   6       57.33       60.55     16.48 o 
   6   0   6        6.73       15.81     10.89 o 
   7   0   6       11.68       23.78     13.33 o 
  -9   1   6       11.10       12.21     15.26 o 
  -8   1   6       90.10       92.59     19.57 o 
  -7   1   6       81.53       97.58     18.95 o 
  -6   1   6     1883.47     1693.42     56.14 o 
  -5   1   6      364.44      328.67     23.63 o 
  -4   1   6      109.03       94.50     13.70 o 
  -3   1   6      642.98      696.62     27.23 o 
  -2   1   6       38.98       41.72      8.35 o 
  -1   1   6     2379.49     2168.09     43.64 o 
   0   1   6       95.17      101.22     10.23 o 
   1   1   6      200.90      231.77     13.85 o 
   2   1   6      281.31      252.80     21.20 o 
   3   1   6      899.61      867.99     40.60 o 
   4   1   6     1855.44     1820.25     64.30 o 
   5   1   6       46.87       43.51     14.79 o 
   6   1   6       17.68       14.94     11.31 o 
   7   1   6       66.43       92.71     22.23 o 
  -9   2   6        0.34        0.78      9.07 o 
  -8   2   6      145.36      166.45     25.33 o 
  -7   2   6      239.65      222.69     25.65 o 
  -6   2   6       63.22       60.96     14.46 o 
  -5   2   6      201.26      193.46     20.62 o 
  -4   2   6       16.59       13.53      6.59 o 
  -3   2   6      641.42      633.15     28.65 o 
  -2   2   6       19.09       29.83      7.50 o 
  -1   2   6      657.85      639.03     22.89 o 
   0   2   6       38.21       39.10      7.07 o 
   1   2   6       23.89       36.74     10.54 o 
   2   2   6      116.08      115.02     30.61 o 
   3   2   6      405.36      389.72     30.45 o 
   4   2   6      817.89      767.63     43.12 o 
   5   2   6       56.03       65.30     17.77 o 
   6   2   6        0.42       10.38     11.15 o 
  -9   3   6       43.32       58.54     17.64 o 
  -8   3   6        0.92        2.35     17.36 o 
  -7   3   6        6.69        9.16     13.54 o 
  -6   3   6       87.38       71.65     20.66 o 
  -5   3   6      155.18      154.18     24.86 o 
  -4   3   6      780.05      751.82     46.92 o 
  -3   3   6      129.64      111.08     14.82 o 
  -2   3   6      109.65      108.75     14.23 o 
  -1   3   6       60.11       82.35     10.78 o 
   0   3   6      221.02      190.28     18.90 o 
   1   3   6      202.89      218.77     23.00 o 
   2   3   6       31.28       18.72      9.84 o 
   3   3   6        8.58        4.41      8.07 o 
   4   3   6       82.39       84.06     19.42 o 
   5   3   6       64.23       93.00     21.78 o 
  -9   4   6       85.02      140.51     37.07 o 
  -8   4   6        2.23        2.03     13.92 o 
  -7   4   6       38.99       49.72     20.79 o 
  -6   4   6      115.14      138.79     29.25 o 
  -5   4   6      143.46      149.54     28.29 o 
  -4   4   6      412.10      463.05     41.96 o 
  -3   4   6        4.57        6.36      9.03 o 
  -2   4   6        5.85       15.27      5.57 o 
  -1   4   6       19.89       24.03      9.18 o 
   0   4   6      818.74      836.25     40.38 o 
   1   4   6      501.75      490.16     32.39 o 
   2   4   6      151.87      137.12     21.80 o 
   3   4   6        0.13        0.38      8.11 o 
   4   4   6       25.52       30.73     12.81 o 
   5   4   6      224.28      281.29     37.07 o 
  -9   5   6       75.77      121.82     37.89 o 
  -8   5   6       82.62       85.01     26.77 o 
  -7   5   6       38.60       37.19     19.26 o 
  -6   5   6        3.84        9.35     11.76 o 
  -5   5   6       69.24       81.13     24.35 o 
  -4   5   6      161.71      184.57     30.90 o 
  -3   5   6       84.88       76.21     15.67 o 
  -2   5   6       10.88        9.91      8.81 o 
  -1   5   6       26.60       19.47      9.47 o 
   0   5   6      591.86      562.16     35.08 o 
   1   5   6       81.91       89.91     18.81 o 
   2   5   6        1.40        4.23      9.35 o 
   3   5   6        1.01       10.68      9.37 o 
   4   5   6       11.94       19.44     12.74 o 
  -8   6   6      187.80      205.42     44.00 o 
  -7   6   6       26.05       27.21     18.18 o 
  -6   6   6        2.04        0.00     11.38 o 
  -5   6   6        5.00        3.31     13.22 o 
  -4   6   6       38.66       56.27     23.59 o 
  -3   6   6      357.09      337.65     27.24 o 
  -2   6   6        8.63        9.90      9.29 o 
  -1   6   6      233.33      220.09     26.88 o 
   0   6   6      252.52      265.53     30.30 o 
   1   6   6      255.02      221.84     27.45 o 
   2   6   6       44.78       64.78     16.87 o 
   3   6   6        7.07       11.23     11.53 o 
  -7   7   6       93.86       93.59     28.67 o 
  -6   7   6       63.74       70.70     26.70 o 
  -4   7   6       85.73       50.61     23.02 o 
  -3   7   6      182.11      226.91     40.88 o 
  -2   7   6       23.59       23.72     18.95 o 
  -1   7   6      159.19      154.24     36.18 o 
   0   7   6       31.68       21.49     19.39 o 
   1   7   6        5.15       22.76     19.07 o 
  -6   8   6        0.19       15.13     18.25 o 
  -5   8   6       40.60       45.52     23.59 o 
  -4   8   6        0.50       17.04     17.68 o 
  -3   8   6      501.43      503.61     54.74 o 
  -2   8   6        0.09        4.58     14.37 o 
  -1   8   6       19.29       44.31     21.49 o 
  -1  -9   7        0.43        0.51     12.91 o 
   0  -9   7        2.57        0.64     13.99 o 
   1  -9   7       63.41       80.55     32.74 o 
   2  -9   7        9.35       30.39     19.77 o 
   3  -9   7       13.54       13.61     16.40 o 
   4  -9   7       31.70       44.82     22.06 o 
  -3  -8   7       38.93       49.15     25.88 o 
  -2  -8   7       50.12       70.83     29.37 o 
  -1  -8   7      103.29      121.12     36.18 o 
   0  -8   7      219.38      255.46     49.59 o 
   1  -8   7      406.89      460.57     55.31 o 
   2  -8   7       11.40       18.25     18.18 o 
   3  -8   7       15.01       25.05     17.42 o 
   4  -8   7       42.30       53.03     22.76 o 
   5  -8   7       88.44      121.82     35.99 o 
   6  -8   7       18.06       17.48     19.84 o 
  -4  -7   7      184.32      207.52     44.31 o 
  -3  -7   7        0.48       13.22     15.70 o 
  -2  -7   7       25.18       29.88     18.76 o 
  -1  -7   7       64.87       44.95     22.57 o 
   0  -7   7      203.48      236.13     45.52 o 
   1  -7   7      535.13      504.95     55.12 o 
   2  -7   7       87.66       64.09     24.73 o 
   3  -7   7       13.71        8.65     12.08 o 
   4  -7   7        5.49       30.26     18.31 o 
   5  -7   7      204.24      228.76     44.38 o 
   6  -7   7       81.19      104.46     32.49 o 
  -5  -6   7       10.08       11.89     17.36 o 
  -4  -6   7        0.32        1.59     12.91 o 
  -3  -6   7       35.57       56.59     25.05 o 
  -2  -6   7        0.67        0.00     10.62 o 
  -1  -6   7        4.38        7.88     13.86 o 
   0  -6   7      278.85      316.62     46.92 o 
   1  -6   7      441.00      431.26     48.77 o 
   2  -6   7      420.63      437.93     47.43 o 
   3  -6   7      156.68      140.51     35.80 o 
   4  -6   7        5.32       14.31     15.64 o 
   5  -6   7      161.48      202.44     40.82 o 
   6  -6   7      128.05      115.65     32.11 o 
   7  -6   7        8.65       10.49     16.21 o 
  -6  -5   7        0.10       10.62     15.00 o 
  -5  -5   7       43.05       36.88     20.09 o 
  -4  -5   7        2.47        2.16     14.43 o 
  -3  -5   7      390.88      377.15     51.31 o 
  -2  -5   7      319.26      299.59     45.14 o 
  -1  -5   7      140.94      131.67     32.17 o 
   0  -5   7      307.43      298.25     44.12 o 
   1  -5   7       79.02       94.80     16.89 o 
   2  -5   7       28.28       36.94     17.33 o 
   3  -5   7       17.12       13.61     14.24 o 
   4  -5   7      194.21      222.40     39.80 o 
   5  -5   7       48.81       29.06     18.69 o 
   6  -5   7      292.46      271.67     41.96 o 
  -7  -4   7      139.25      198.11     43.49 o 
  -6  -4   7        1.16        2.54     11.95 o 
  -5  -4   7       55.57       45.84     22.00 o 
  -4  -4   7        1.43        5.15     13.10 o 
  -3  -4   7      881.12      821.89     62.43 o 
  -2  -4   7      266.14      217.19     38.66 o 
  -1  -4   7       56.38       44.06     18.50 o 
   0  -4   7        4.57        7.63     10.62 o 
   1  -4   7      252.40      254.50     23.40 o 
   2  -4   7      869.22      892.60     41.23 o 
   3  -4   7      151.02      162.14     21.81 o 
   4  -4   7       86.20      105.11     19.12 o 
   5  -4   7       26.08       20.60     10.83 o 
   6  -4   7      124.09      167.53     36.56 o 
   7  -4   7      217.30      254.19     43.74 o 
  -7  -3   7       40.91       49.40     22.95 o 
  -6  -3   7       45.39       32.68     19.77 o 
  -5  -3   7       51.22       40.25     19.84 o 
  -4  -3   7      309.53      292.02     45.27 o 
  -3  -3   7      652.96      657.54     55.82 o 
  -2  -3   7      414.74      417.08     42.22 o 
  -1  -3   7       66.16       64.66     21.30 o 
   0  -3   7       41.02       41.20     16.40 o 
   1  -3   7      240.51      250.45     22.98 o 
   2  -3   7      328.67      333.57     24.96 o 
   3  -3   7       42.10       54.26     13.06 o 
   4  -3   7       33.62       40.83     12.60 o 
   5  -3   7       73.46       88.12     27.66 o 
   6  -3   7       67.29       81.76     28.48 o 
   7  -3   7       10.15       35.16     19.58 o 
  -8  -2   7        9.97       18.95     17.10 o 
  -7  -2   7       39.71       56.71     22.32 o 
  -6  -2   7      461.78      460.00     50.23 o 
  -5  -2   7       22.12       23.59     16.28 o 
  -4  -2   7      232.48      173.51     35.16 o 
  -3  -2   7       33.04       39.36     17.55 o 
  -2  -2   7      636.87      606.86     49.46 o 
  -1  -2   7     1876.83     1694.07     75.60 o 
   0  -2   7      356.17      366.53     37.26 o 
   1  -2   7      859.61      857.05     38.46 o 
   2  -2   7      304.36      296.75     24.78 o 
   3  -2   7      481.87      466.07     29.16 o 
   4  -2   7      162.93      142.74     33.44 o 
   5  -2   7      166.55      162.32     35.10 o 
   6  -2   7      110.90      131.55     35.35 o 
   7  -2   7        1.12        6.42     16.15 o 
  -8  -1   7       34.72       28.23     18.31 o 
  -7  -1   7       86.01       84.81     27.15 o 
  -6  -1   7      823.21      752.52     63.13 o 
  -5  -1   7       43.55       48.13     21.11 o 
  -4  -1   7      216.39      186.73     35.41 o 
  -3  -1   7      238.73      206.89     33.19 o 
  -2  -1   7      530.82      505.26     44.12 o 
  -1  -1   7      241.02      277.71     30.77 o 
   0  -1   7      667.11      698.93     47.11 o 
   1  -1   7      610.53      571.39     34.43 o 
   2  -1   7       32.40       28.46      9.36 o 
   3  -1   7     1689.16     1539.44     83.48 o 
   4  -1   7      229.60      197.35     39.04 o 
   5  -1   7      553.82      497.63     52.39 o 
   6  -1   7       49.47       60.59     24.80 o 
   7  -1   7        2.90        0.32     16.28 o 
  -8   0   7        1.15        6.49     13.61 o 
  -7   0   7       34.31       44.06     20.15 o 
  -6   0   7      272.76      325.46     46.16 o 
  -5   0   7       96.77      127.16     30.71 o 
  -4   0   7        5.21        3.94      7.82 o 
  -3   0   7        0.58        0.00      6.36 o 
  -2   0   7      286.23      313.13     33.00 o 
  -1   0   7      447.64      493.82     41.52 o 
   0   0   7      730.28      671.16     63.67 o 
   1   0   7       90.42       98.72     28.77 o 
   2   0   7      214.88      241.41     37.38 o 
   3   0   7      178.24      190.17     37.07 o 
   4   0   7       70.34       53.09     23.14 o 
   5   0   7      332.54      301.24     45.65 o 
   6   0   7       39.48       34.01     19.96 o 
  -9   1   7        0.29        1.46     13.80 o 
  -8   1   7      179.95      270.66     49.27 o 
  -7   1   7      289.02      323.30     50.04 o 
  -6   1   7      347.07      331.44     47.81 o 
  -5   1   7       71.53       70.64     23.91 o 
  -4   1   7        0.43        0.45      7.25 o 
  -3   1   7      609.67      618.18     48.32 o 
  -2   1   7      651.69      671.84     46.60 o 
  -1   1   7      281.59      304.80     31.03 o 
   0   1   7       74.59       71.91     24.92 o 
   1   1   7      155.08      180.06     33.57 o 
   2   1   7        1.45        6.29     10.11 o 
   3   1   7        5.32        9.09     13.86 o 
   4   1   7       37.99       23.40     18.18 o 
   5   1   7        6.44        2.92     13.10 o 
   6   1   7      177.33      181.96     44.38 o 
  -9   2   7       49.77      102.36     35.80 o 
  -8   2   7      174.68      187.75     42.22 o 
  -7   2   7      189.81      202.31     40.63 o 
  -6   2   7       25.73        8.01     13.16 o 
  -5   2   7      483.51      491.85     48.32 o 
  -4   2   7       31.74       55.12     20.15 o 
  -3   2   7      861.53      865.63     55.95 o 
  -2   2   7      242.54      255.78     27.28 o 
  -1   2   7       92.18       98.15     15.85 o 
   0   2   7      435.49      438.00     44.38 o 
   1   2   7      549.80      654.61     55.44 o 
   2   2   7     2562.35     2498.66    110.76 o 
   3   2   7       36.85       43.85     13.70 o 
   4   2   7        1.70        3.82      7.48 o 
   5   2   7        7.10       15.34     11.06 o 
  -9   3   7       27.49       27.40     19.65 o 
  -8   3   7        7.72        5.34     14.69 o 
  -7   3   7       10.05       28.42     17.80 o 
  -6   3   7       59.56       36.05     20.03 o 
  -5   3   7      159.26      170.39     35.03 o 
  -4   3   7       24.06       16.78     13.99 o 
  -3   3   7      754.70      847.51     55.63 o 
  -2   3   7      148.35      163.97     24.86 o 
  -1   3   7      124.50      133.45     30.45 o 
   0   3   7      182.82      160.15     20.28 o 
   1   3   7      104.16       95.88     18.27 o 
   2   3   7       80.24       97.65     18.51 o 
   3   3   7       26.77       35.83     13.47 o 
   4   3   7       44.10       46.02     15.23 o 
   5   3   7        0.28        0.00      9.16 o 
  -5   4   7       11.96       13.29     14.18 o 
  -4   4   7       50.01       48.84     14.03 o 
  -3   4   7        0.44        0.48      5.25 o 
  -2   4   7      482.31      432.48     29.28 o 
  -1   4   7      359.48      352.58     26.93 o 
   0   4   7        8.08        6.46      8.18 o 
   1   4   7        9.19       19.60      9.88 o 
   2   4   7      135.03      140.10     24.28 o 
   3   4   7       84.34       90.43     19.96 o 
   4   4   7       77.15       90.39     21.68 o 
  -6   5   7      219.73      251.52     41.77 o 
  -5   5   7       63.43       73.37     24.99 o 
  -4   5   7       39.97       39.04     17.04 o 
  -3   5   7        2.89        2.68      7.09 o 
  -2   5   7      551.53      633.69     56.59 o 
  -1   5   7      208.38      213.77     25.40 o 
   0   5   7      189.22      185.12     25.32 o 
   1   5   7       40.21       52.29     21.14 o 
   2   5   7       19.39       19.59     12.00 o 
   3   5   7      312.69      406.97     57.03 o 
  -7   6   7      102.51      132.82     35.67 o 
  -6   6   7      151.10      205.17     39.61 o 
  -5   6   7       13.95       27.66     19.26 o 
  -4   6   7        1.22        0.00     12.65 o 
  -3   6   7        8.03        7.08     10.54 o 
  -2   6   7      658.61      754.49     61.67 o 
  -1   6   7      121.50      108.35     21.81 o 
   0   6   7       43.06       57.49     16.78 o 
   1   6   7        2.79       11.10     11.37 o 
   2   6   7       71.11       56.35     16.34 o 
  -6   7   7      136.11      172.43     39.16 o 
  -4   7   7        5.89        8.07     13.03 o 
  -3   7   7       56.41       77.69     25.56 o 
  -2   7   7       90.51       83.92     26.51 o 
   0   7   7        4.60       21.17     16.40 o 
  -4   8   7        5.46       13.29     16.78 o 
  -3   8   7       26.17       51.12     23.14 o 
   0  -9   8       62.78       86.21     32.62 o 
   1  -9   8        0.61        2.86     14.50 o 
   2  -9   8       47.89       33.63     23.08 o 
   3  -9   8        8.34        8.84     16.28 o 
  -2  -8   8       92.89       74.71     29.69 o 
  -1  -8   8      172.21      180.63     44.70 o 
   0  -8   8      140.48      145.79     41.14 o 
   1  -8   8        3.32       13.92     14.75 o 
   2  -8   8      112.26      138.22     39.16 o 
   3  -8   8      104.33      118.26     35.29 o 
   4  -8   8       85.04       91.87     34.97 o 
  -4  -7   8       80.05       96.13     32.36 o 
  -3  -7   8       77.45       74.83     30.07 o 
  -2  -7   8       97.57       84.05     29.50 o 
  -1  -7   8      422.85      424.26     59.51 o 
   0  -7   8       11.74       22.57     17.48 o 
   1  -7   8        1.45        4.26     12.91 o 
   2  -7   8        2.29        4.20     11.64 o 
   3  -7   8      240.00      239.63     47.05 o 
   4  -7   8       52.14       79.35     28.80 o 
   5  -7   8        0.26        0.00     13.67 o 
  -5  -6   8       15.01       32.49     20.54 o 
  -4  -6   8       11.97       23.08     18.76 o 
  -3  -6   8       19.00       36.30     20.98 o 
  -2  -6   8      463.33      443.34     52.52 o 
  -1  -6   8      363.47      264.24     46.35 o 
   0  -6   8      439.45      391.33     53.66 o 
   1  -6   8      278.43      329.34     51.31 o 
   2  -6   8        0.83        0.83     10.36 o 
   3  -6   8      983.51      958.90     76.17 o 
   4  -6   8      176.43      225.83     44.12 o 
   5  -6   8        2.75       17.29     15.13 o 
   6  -6   8       39.77       49.72     24.10 o 
  -6  -5   8       25.95       47.11     22.76 o 
  -5  -5   8       91.72      146.30     39.80 o 
  -4  -5   8       95.80       98.80     32.17 o 
  -3  -5   8        4.20        9.22     15.20 o 
  -2  -5   8      164.35      172.94     40.56 o 
  -1  -5   8      179.63      155.83     35.67 o 
   0  -5   8        8.91        3.69     11.83 o 
   1  -5   8       49.01       40.19     13.32 o 
   2  -5   8       52.94       59.60     15.24 o 
   3  -5   8      266.38      306.77     45.14 o 
   4  -5   8      342.98      388.21     46.86 o 
   5  -5   8       57.97       81.38     27.59 o 
  -6  -4   8        4.51        5.47     13.29 o 
  -5  -4   8      312.40      397.62     55.00 o 
  -4  -4   8      201.04      186.10     38.97 o 
  -3  -4   8       68.32       80.11     28.29 o 
  -2  -4   8        0.59        0.00     10.43 o 
  -1  -4   8       31.31       15.51     15.07 o 
   0  -4   8      590.24      611.19     55.57 o 
   1  -4   8       92.19      101.88     18.85 o 
   2  -4   8      539.72      510.92     33.15 o 
   3  -4   8      134.19      134.79     22.86 o 
   4  -4   8      200.98      210.31     27.58 o 
   5  -4   8      281.30      263.15     42.98 o 
   6  -4   8       14.41       30.52     19.20 o 
  -7  -3   8        0.04        0.00     11.57 o 
  -6  -3   8       59.58       64.60     25.30 o 
  -5  -3   8      998.55     1019.87     81.06 o 
  -4  -3   8       86.25       74.83     27.28 o 
  -3  -3   8       86.04      134.28     34.71 o 
  -2  -3   8       26.48       30.71     16.85 o 
  -1  -3   8      475.40      434.12     45.52 o 
   0  -3   8     1454.98     1324.86     76.93 o 
   1  -3   8       20.31       33.22     11.87 o 
   2  -3   8      461.60      455.23     31.74 o 
   3  -3   8       29.56       40.04     12.88 o 
   4  -3   8      126.28      155.32     36.56 o 
   5  -3   8      187.09      217.06     42.03 o 
   6  -3   8      192.88      189.08     42.47 o 
  -7  -2   8        4.37        6.49     13.80 o 
  -6  -2   8       50.71       61.54     24.16 o 
  -5  -2   8      545.03      541.38     56.59 o 
  -4  -2   8      179.70      145.91     36.05 o 
  -3  -2   8       34.62       63.52     23.52 o 
  -2  -2   8       46.57       78.52     24.16 o 
  -1  -2   8      335.46      391.27     41.96 o 
   1  -2   8       40.19       34.45     11.02 o 
   2  -2   8       18.92       20.10     10.87 o 
   3  -2   8      136.58      154.24     35.16 o 
   4  -2   8      292.22      318.66     47.94 o 
   5  -2   8       97.73       94.03     31.47 o 
   6  -2   8      140.01      178.98     42.15 o 
  -8  -1   8       34.77       34.08     20.15 o 
  -7  -1   8        2.34       13.80     14.81 o 
  -6  -1   8       38.03       34.27     19.84 o 
  -5  -1   8       45.91       45.20     20.47 o 
  -4  -1   8      141.32      116.73     30.52 o 
  -3  -1   8       64.41       45.97     19.33 o 
  -2  -1   8      101.66      138.22     31.60 o 
  -1  -1   8      655.56      558.03     45.90 o 
   0  -1   8      287.09      248.67     23.90 o 
   1  -1   8      514.03      524.19     32.64 o 
   2  -1   8        5.71        0.00     10.36 o 
   3  -1   8       27.09       19.71     17.23 o 
   4  -1   8      149.06      211.91     45.40 o 
   5  -1   8       30.41       29.76     21.68 o 
   6  -1   8       29.92       21.24     19.01 o 
  -8   0   8      177.04      180.50     41.01 o 
  -7   0   8       34.39       50.48     21.87 o 
  -6   0   8       62.19       65.42     22.70 o 
  -5   0   8       11.08       13.35     13.61 o 
  -4   0   8      179.29      181.96     35.60 o 
  -3   0   8       10.09       11.89     12.21 o 
  -1   0   8      443.34      416.19     39.04 o 
   0   0   8       62.97       59.31     13.87 o 
   1   0   8      749.42      713.61     58.24 o 
   2   0   8      120.53      159.20     36.37 o 
   3   0   8     1088.90     1059.55     76.42 o 
   4   0   8       81.80       49.53     24.16 o 
   5   0   8       69.68       68.60     26.96 o 
  -8   1   8        8.11       20.15     15.77 o 
  -7   1   8        3.42        2.80     11.83 o 
  -6   1   8       21.79       28.17     16.15 o 
  -5   1   8       27.76       18.18     14.94 o 
  -4   1   8      225.25      225.64     35.29 o 
  -3   1   8      180.23      151.89     30.14 o 
  -2   1   8      193.53      172.87     29.63 o 
  -1   1   8       65.95       49.46     13.32 o 
   0   1   8       13.80        9.47     12.27 o 
   1   1   8        0.95       10.24     12.78 o 
   2   1   8      427.33      417.02     56.27 o 
   3   1   8      343.67      390.69     55.95 o 
   4   1   8       55.97       31.03     19.26 o 
   5   1   8       64.75       76.74     29.18 o 
  -8   2   8      217.60      204.47     46.16 o 
  -7   2   8       53.39       57.35     24.92 o 
  -6   2   8       58.41       68.86     25.69 o 
  -5   2   8      436.12      506.41     52.07 o 
  -4   2   8      118.84      117.18     28.74 o 
  -3   2   8       44.36       39.74     16.66 o 
  -2   2   8       75.72       82.53     22.00 o 
  -1   2   8      163.70      129.00     31.09 o 
   0   2   8      420.59      358.71     43.55 o 
   1   2   8       36.38       32.55     18.82 o 
   2   2   8       65.68       44.25     20.41 o 
   3   2   8      153.03      175.92     41.14 o 
   4   2   8      157.98      145.47     39.61 o 
  -8   3   8       95.99       92.51     33.82 o 
  -7   3   8       95.95      130.91     36.18 o 
  -6   3   8       77.78       65.04     24.35 o 
  -5   3   8      734.59      757.93     63.71 o 
  -4   3   8       99.87       77.88     24.29 o 
  -3   3   8        0.52        0.83      8.33 o 
  -2   3   8      301.19      280.64     43.87 o 
  -1   3   8      184.75      231.94     41.90 o 
   0   3   8     1022.58     1075.32     76.80 o 
   1   3   8       19.50       21.24     16.98 o 
   2   3   8        0.82       10.55     13.22 o 
   3   3   8       65.27       75.66     26.83 o 
   4   3   8      244.28      267.80     49.59 o 
  -8   4   8        3.40        0.00     16.21 o 
  -7   4   8       60.05       84.81     30.39 o 
  -6   4   8        0.90        8.96     14.31 o 
  -5   4   8      373.31      393.87     48.19 o 
  -4   4   8        0.54        1.59     10.17 o 
  -2   4   8       92.92       88.95     27.53 o 
  -1   4   8      278.55      329.40     47.75 o 
   0   4   8      244.59      284.07     46.09 o 
   1   4   8       54.59       70.00     24.61 o 
   2   4   8       76.66       73.37     29.18 o 
   3   4   8       18.51       23.14     19.96 o 
  -7   5   8        6.36       16.09     18.37 o 
  -6   5   8        0.48        2.67     14.24 o 
  -5   5   8       12.20       17.99     18.31 o 
  -3   5   8       20.46       14.88     15.45 o 
  -2   5   8        0.02        0.83     13.48 o 
  -1   5   8       82.47       57.28     22.82 o 
   0   5   8      192.86      202.18     41.39 o 
   1   5   8       37.18       51.18     23.91 o 
   2   5   8        6.04       16.09     17.61 o 
  -6   6   8        1.45        0.00     14.37 o 
  -3   6   8       20.78       38.53     22.19 o 
  -2   6   8       80.86       63.45     26.51 o 
  -1   6   8      109.94       86.02     30.45 o 
   0   6   8       31.12       44.82     23.52 o 
  -1  -8   9       50.01       49.21     24.16 o 
   0  -8   9      134.93      140.51     39.67 o 
   1  -8   9       24.74       39.36     21.87 o 
   2  -8   9       79.50       79.60     30.52 o 
   3  -8   9       30.16       29.63     22.00 o 
  -3  -7   9       54.06       67.33     29.88 o 
  -2  -7   9       40.94       40.12     22.82 o 
  -1  -7   9       44.06       84.18     30.39 o 
   0  -7   9      221.36      202.88     46.48 o 
   1  -7   9       60.35       79.35     30.90 o 
   2  -7   9       49.32       95.94     31.79 o 
   3  -7   9        0.27        8.52     14.69 o 
   4  -7   9      102.58      108.08     35.48 o 
  -4  -6   9       30.39       23.27     19.33 o 
  -3  -6   9      134.44      115.78     34.59 o 
  -2  -6   9       21.25       45.71     23.14 o 
  -1  -6   9        2.87        0.00     10.17 o 
   0  -6   9        3.01        7.82     10.94 o 
   1  -6   9      535.19      571.83     60.91 o 
   2  -6   9      139.28      142.86     36.81 o 
   3  -6   9       31.49       66.63     27.21 o 
   4  -6   9        4.49       21.30     18.12 o 
   5  -6   9       13.03       22.38     22.38 o 
  -5  -5   9       37.12       37.83     21.87 o 
  -4  -5   9      290.11      273.65     51.44 o 
  -3  -5   9       96.42      109.61     34.90 o 
  -2  -5   9        2.75        6.49     13.67 o 
  -1  -5   9      227.59      210.89     43.04 o 
   0  -5   9      132.51       94.99     30.84 o 
   1  -5   9      384.03      388.15     53.28 o 
   2  -5   9       88.41       97.47     30.65 o 
   3  -5   9       60.59       93.27     28.55 o 
   4  -5   9        0.76        6.17     12.72 o 
  -6  -4   9       28.66       38.40     21.43 o 
  -5  -4   9       10.65       10.17     14.75 o 
  -4  -4   9       62.98       69.36     25.05 o 
  -3  -4   9      196.19      207.52     43.17 o 
  -2  -4   9       91.90       95.11     28.67 o 
  -1  -4   9       41.71       39.67     20.35 o 
   0  -4   9      138.96      152.53     35.41 o 
   1  -4   9      255.20      244.93     29.08 o 
   2  -4   9      104.77      117.24     21.66 o 
   3  -4   9        2.48        4.53      9.46 o 
   4  -4   9       15.23       14.11     17.48 o 
   5  -4   9       90.11      123.15     34.40 o 
  -6  -3   9        8.36       12.91     16.59 o 
  -5  -3   9        6.73       21.11     18.69 o 
  -4  -3   9        3.75        9.41     13.22 o 
  -3  -3   9       24.36       29.88     17.61 o 
  -2  -3   9      402.65      449.00     50.80 o 
  -1  -3   9        8.81       13.92     16.40 o 
   0  -3   9       82.47       57.22     22.32 o 
   1  -3   9      102.33       94.91     19.30 o 
   2  -3   9       35.07       32.01     13.65 o 
   3  -3   9        1.63        3.10     10.05 o 
   4  -3   9       70.14       79.92     28.86 o 
   5  -3   9       37.65       40.12     23.97 o 
  -7  -2   9      317.96      285.28     52.96 o 
  -6  -2   9       25.08       22.70     16.02 o 
  -5  -2   9       25.72       34.97     19.71 o 
  -4  -2   9        6.90        8.71     12.84 o 
  -3  -2   9      396.18      417.27     48.13 o 
  -2  -2   9      647.32      735.55     60.46 o 
  -1  -2   9       28.65       23.14     15.07 o 
   0  -2   9      133.58      113.75     21.04 o 
   1  -2   9        7.25       12.02      9.78 o 
   2  -2   9      351.29      377.48     30.97 o 
   3  -2   9      163.25      174.33     39.36 o 
   4  -2   9      338.06      388.15     56.84 o 
   5  -2   9      102.65      106.50     32.43 o 
  -7  -1   9       28.98       20.03     16.53 o 
  -6  -1   9       12.42       15.77     14.37 o 
  -5  -1   9        2.24       20.15     15.89 o 
  -4  -1   9        2.56        6.04     12.40 o 
  -3  -1   9       39.60       40.63     20.35 o 
  -2  -1   9      429.12      429.67     45.78 o 
  -1  -1   9       11.28       16.53     13.61 o 
   0  -1   9       26.01       26.59     11.21 o 
   1  -1   9       27.86       31.42     12.67 o 
   2  -1   9      357.21      357.63     49.72 o 
   3  -1   9       42.92       56.59     23.14 o 
   4  -1   9       77.00      109.93     33.00 o 
   5  -1   9       47.65      109.86     35.48 o 
  -7   0   9        8.10       15.26     14.05 o 
  -6   0   9       91.58      104.14     31.98 o 
  -5   0   9       15.43       42.22     19.77 o 
  -4   0   9       90.63       92.32     28.67 o 
  -3   0   9      307.26      266.14     42.66 o 
  -2   0   9        6.88       11.95     14.50 o 
  -1   0   9      187.53      187.69     31.85 o 
   0   0   9        1.13        1.36      7.30 o 
   1   0   9       54.40       42.53     22.82 o 
   2   0   9      189.44      194.81     41.26 o 
   3   0   9       27.28       26.26     16.15 o 
   4   0   9       33.52       35.86     21.81 o 
  -7   1   9       31.16       40.82     21.93 o 
  -6   1   9      147.37      151.45     36.37 o 
  -5   1   9      108.61      123.22     32.36 o 
  -4   1   9      506.85      470.04     50.80 o 
  -3   1   9       76.39       54.81     21.68 o 
  -2   1   9        0.38        7.69     11.89 o 
  -1   1   9      215.37      234.98     26.88 o 
   0   1   9       77.02       71.34     26.00 o 
   1   1   9      906.71      916.81     73.94 o 
   2   1   9       14.67       18.63     17.61 o 
   3   1   9       19.61       15.83     16.09 o 
   4   1   9      150.01      152.34     40.50 o 
  -7   2   9        9.77       22.95     17.10 o 
  -6   2   9      198.10      192.45     41.07 o 
  -5   2   9      200.25      244.65     43.93 o 
  -4   2   9       65.84       90.35     26.70 o 
  -3   2   9        0.73        0.00      9.79 o 
  -2   2   9        5.41        6.87     11.95 o 
  -1   2   9      151.05      201.16     41.26 o 
   0   2   9      540.34      520.08     54.55 o 
   1   2   9      885.52      865.44     73.12 o 
   2   2   9       45.27       54.23     23.97 o 
   3   2   9        4.02       24.48     21.62 o 
  -7   3   9       51.27       70.19     28.48 o 
  -6   3   9      143.39      156.40     39.74 o 
  -5   3   9       54.28       50.29     21.43 o 
  -4   3   9        0.79        3.37     12.84 o 
  -3   3   9       25.20       38.85     18.69 o 
  -2   3   9      100.58      122.14     32.81 o 
  -1   3   9      285.65      320.88     50.93 o 
   0   3   9      168.92      171.54     40.44 o 
   1   3   9       49.19       81.89     28.48 o 
   2   3   9       60.26       91.81     30.84 o 
  -7   4   9      120.49      150.49     41.07 o 
  -6   4   9       63.09       87.23     30.71 o 
  -5   4   9       50.86       64.91     23.84 o 
  -4   4   9       16.16       27.47     17.68 o 
  -3   4   9      154.50      177.70     39.86 o 
  -2   4   9      275.46      284.58     46.99 o 
  -1   4   9       15.83       22.00     17.04 o 
   0   4   9        0.04        5.53     13.67 o 
   1   4   9       33.23       38.85     23.33 o 
  -6   5   9        7.63        4.13     16.28 o 
  -5   5   9        0.20        7.25     16.15 o 
  -4   5   9       17.24       40.25     20.09 o 
  -3   5   9      128.77      158.63     40.12 o 
  -2   5   9      175.08      173.25     40.75 o 
  -1   5   9        9.41       26.13     19.33 o 
   0   5   9       98.45      105.10     33.89 o 
  -3   6   9       81.89      106.62     34.71 o 
  -2   6   9      107.63      126.59     33.51 o 
  -1  -7  10       25.97       37.32     23.72 o 
   0  -7  10      130.55      166.70     44.38 o 
   1  -7  10      137.92      162.76     44.31 o 
   2  -7  10       33.17       14.18     19.46 o 
  -3  -6  10        9.57       12.14     19.33 o 
  -2  -6  10      356.97      360.24     59.70 o 
  -1  -6  10      176.42      170.39     42.98 o 
   0  -6  10      136.27      145.66     39.55 o 
   1  -6  10        5.07       17.17     17.68 o 
   2  -6  10      133.32      115.14     34.65 o 
   3  -6  10       94.81      105.67     34.46 o 
  -4  -5  10       22.49       22.38     20.79 o 
  -3  -5  10       14.95       20.22     16.72 o 
  -2  -5  10      101.37      107.26     33.00 o 
  -1  -5  10      122.94      179.42     42.66 o 
   0  -5  10      122.08      120.04     33.76 o 
   1  -5  10       11.61        8.77     13.16 o 
   2  -5  10       29.88       41.20     20.98 o 
   3  -5  10      130.01      139.43     36.05 o 
   4  -5  10      126.02      141.02     37.89 o 
  -5  -4  10      139.81      152.02     40.63 o 
  -4  -4  10        3.83       16.91     16.53 o 
  -3  -4  10      113.04      161.81     40.44 o 
  -2  -4  10       21.13       29.56     18.25 o 
  -1  -4  10      263.89      281.02     47.37 o 
   0  -4  10       13.13       10.98     10.37 o 
   1  -4  10       44.81       76.50     19.00 o 
   2  -4  10       43.11       33.70     14.62 o 
   3  -4  10      138.64      154.65     26.46 o 
   4  -4  10      385.75      393.43     56.65 o 
  -5  -3  10      118.37      153.35     40.05 o 
  -4  -3  10       36.48       28.29     18.12 o 
  -3  -3  10        8.47       14.43     14.62 o 
  -2  -3  10       67.94       84.75     28.99 o 
  -1  -3  10      485.49      461.14     51.05 o 
   0  -3  10       45.75       44.15     15.03 o 
   1  -3  10       19.15       27.13     13.32 o 
   2  -3  10       24.38       22.84     14.42 o 
   3  -3  10       93.90      125.31     35.10 o 
   4  -3  10      163.47      217.57     47.24 o 
  -6  -2  10       32.24       36.62     22.00 o 
  -5  -2  10      103.76      128.75     37.32 o 
  -4  -2  10      270.84      323.75     53.47 o 
  -3  -2  10       46.63       42.34     22.19 o 
  -2  -2  10      140.30      155.39     36.75 o 
  -1  -2  10      131.18      156.21     35.60 o 
   0  -2  10      241.37      211.83     28.32 o 
   1  -2  10       38.32       35.72     14.54 o 
   2  -2  10       85.00       62.50     23.21 o 
   3  -2  10      159.44      141.72     38.27 o 
   4  -2  10       38.07       32.87     23.27 o 
  -6  -1  10        6.15       16.53     16.40 o 
  -5  -1  10      172.00      190.23     42.28 o 
  -4  -1  10      644.02      576.35     59.76 o 
  -3  -1  10       41.79       57.03     23.84 o 
  -2  -1  10       79.25      104.40     30.84 o 
  -1  -1  10        2.88        8.84     13.73 o 
   0  -1  10      385.01      369.08     33.73 o 
   1  -1  10      695.90      645.27     61.23 o 
   2  -1  10      164.86      198.56     44.19 o 
   3  -1  10      129.75      176.81     43.42 o 
   4  -1  10       20.57       31.41     21.68 o 
  -6   0  10        8.42       18.76     15.89 o 
  -5   0  10       41.40       53.41     24.35 o 
  -4   0  10      115.91      149.67     37.32 o 
  -3   0  10       33.21       49.40     22.06 o 
  -2   0  10       68.67       60.53     23.91 o 
  -1   0  10        0.87        4.48      8.92 o 
   0   0  10      741.05      777.26     68.09 o 
   1   0  10       63.54       68.67     27.08 o 
   2   0  10      130.91      156.28     39.86 o 
   3   0  10       46.38       66.38     27.97 o 
  -6   1  10       20.87       24.73     18.50 o 
  -5   1  10      209.26      199.07     43.23 o 
  -4   1  10      210.08      240.97     43.17 o 
  -3   1  10       12.14        4.39     14.05 o 
  -2   1  10        6.81        3.18     16.28 o 
  -1   1  10       12.46       14.75     13.35 o 
   0   1  10       25.67       20.66     16.53 o 
   1   1  10      155.17      111.14     33.12 o 
   2   1  10        0.36        0.76     14.05 o 
   3   1  10        6.09        6.99     16.91 o 
  -6   2  10       81.83      101.28     32.87 o 
  -5   2  10       25.62       35.10     19.65 o 
  -4   2  10       28.78       43.81     21.68 o 
  -3   2  10       58.72       68.73     23.84 o 
  -2   2  10       64.14       50.16     23.02 o 
  -1   2  10      707.05      708.40     66.82 o 
   0   2  10      161.85      182.09     42.47 o 
   1   2  10        0.61        6.61     15.00 o 
   2   2  10       35.50       35.73     23.08 o 
  -6   3  10       67.00      103.06     34.27 o 
  -5   3  10       12.64       30.39     17.80 o 
  -4   3  10       16.69       20.35     17.17 o 
  -2   3  10       46.14       30.52     20.03 o 
  -1   3  10      324.98      359.73     57.03 o 
   0   3  10       24.01       11.13     16.21 o 
   1   3  10       66.00       56.97     26.70 o 
  -5   4  10       74.74       88.95     29.76 o 
  -3   4  10       57.67       64.15     26.70 o 
  -2   4  10       26.26       40.12     22.82 o 
  -1   4  10        3.18        3.31     18.88 o 
  -2  -5  11      101.97      116.16     36.49 o 
  -1  -5  11        8.17        0.57     11.70 o 
   0  -5  11      243.35      333.47     57.92 o 
   1  -5  11      153.62      171.16     42.09 o 
   2  -5  11       32.55       43.62     23.46 o 
  -3  -4  11        0.51       15.26     16.15 o 
  -2  -4  11        4.13       12.40     16.98 o 
  -1  -4  11       52.50       54.23     23.84 o 
   0  -4  11       63.62       84.54     20.41 o 
   1  -4  11      126.96      134.34     25.91 o 
   2  -4  11      219.32      233.78     33.48 o 
  -4  -3  11       48.56       54.04     25.30 o 
  -3  -3  11      479.10      437.55     60.97 o 
  -2  -3  11       22.91       26.77     19.90 o 
  -1  -3  11      134.33      142.16     37.38 o 
   0  -3  11       26.63       34.52     13.46 o 
   1  -3  11       17.10       20.07     12.30 o 
   2  -3  11      217.55      238.17     45.01 o 
  -5  -2  11        0.06        6.10     18.12 o 
  -4  -2  11       13.06       46.73     25.62 o 
  -3  -2  11      298.84      340.09     51.56 o 
  -2  -2  11       12.48       12.21     14.69 o 
  -1  -2  11        4.73        8.39     14.37 o 
   0  -2  11        0.98        3.74     10.28 o 
   1  -2  11      137.47      138.03     36.37 o 
   2  -2  11      144.69      126.65     37.38 o 
  -5  -1  11       23.04       20.73     18.25 o 
  -4  -1  11       32.98       69.62     29.18 o 
  -3  -1  11      168.96      218.90     45.46 o 
  -2  -1  11      161.16      169.31     38.21 o 
  -1  -1  11       16.16       22.52     11.83 o 
   0  -1  11        3.58        6.42     14.62 o 
   1  -1  11       68.78       82.65     29.31 o 
   2  -1  11      107.79      125.25     36.49 o 
  -5   0  11       91.72      106.43     34.71 o 
  -4   0  11       34.81       39.67     21.87 o 
  -3   0  11        9.79       11.32     15.70 o 
  -2   0  11      134.97      142.61     34.01 o 
  -1   0  11      163.52      149.22     38.47 o 
   0   0  11       85.91      104.46     33.12 o 
   1   0  11       82.44       72.86     30.58 o 
   2   0  11       29.18       26.19     23.46 o 
  -5   1  11       15.05       28.74     20.92 o 
  -4   1  11       26.88       16.34     17.23 o 
  -3   1  11        0.86        4.20     15.00 o 
  -2   1  11      255.22      254.63     48.96 o 
  -1   1  11        0.22       11.51     15.26 o 
   0   1  11      112.58       92.19     31.66 o 
   1   1  11       14.22       31.22     22.57 o 
  -4   2  11        0.08        7.57     14.37 o 
  -2   2  11        4.10       10.36     13.29 o 
  -1   2  11        1.51        1.65     16.98 o 
   0   2  11       29.77       28.61     23.78 o 
  -3   3  11      306.52      336.84     58.87 o 
  -2   3  11      228.54      226.15     50.29 o 
  -2  -2  12        6.33       22.13     18.63 o 
  -1  -2  12       13.87       15.06     12.82 o 
  -2  -1  12       23.98       19.96     18.25 o 
  -1  -1  12      228.02      242.36     49.34 o 
                                                 
